# Supplementary material for: Substrate recognition by two different P450s: Evidence for conserved roles in a common fold
Source: Sci Rep. 2017 Oct 19;7:13581. doi: 10.1038/s41598-017-14011-w (PMC5648816; doi:10.1038/s41598-017-14011-w)
Supplement: Supplementary file 13 — Supplementary Dataset [file 41598_2017_14011_MOESM13_ESM.zip]

Archive with 3 entries (2 files):
- rep2.pdb
- __MACOSX/
- __MACOSX/._rep2.pdb
