# Supplementary material for: Substrate recognition by two different P450s: Evidence for conserved roles in a common fold
Source: Sci Rep. 2017 Oct 19;7:13581. doi: 10.1038/s41598-017-14011-w (PMC5648816; doi:10.1038/s41598-017-14011-w)
Supplement: Supplementary file 13 — Supplementary Dataset [file 41598_2017_14011_MOESM13_ESM.zip › rep2.pdb]

ATOM      1  N   GLU     1      47.758  13.514  37.608  1.00  0.00           N  
ATOM      2  CA  GLU     1      46.496  13.876  38.254  1.00  0.00           C  
ATOM      3  C   GLU     1      46.599  15.315  38.707  1.00  0.00           C  
ATOM      4  O   GLU     1      45.825  16.128  38.259  1.00  0.00           O  
ATOM      5  CB  GLU     1      46.042  12.794  39.264  1.00  0.00           C  
ATOM      6  CG  GLU     1      44.733  13.149  39.937  1.00  0.00           C  
ATOM      7  CD  GLU     1      44.247  11.977  40.742  1.00  0.00           C  
ATOM      8  OE1 GLU     1      43.078  11.634  40.559  1.00  0.00           O  
ATOM      9  OE2 GLU     1      44.967  11.472  41.649  1.00  0.00           O  
ATOM     10  HA  GLU     1      45.732  13.860  37.477  1.00  0.00           H  
ATOM     11  HB2 GLU     1      45.936  11.803  38.821  1.00  0.00           H  
ATOM     12  HB3 GLU     1      46.760  12.630  40.068  1.00  0.00           H  
ATOM     13  HG2 GLU     1      44.968  14.016  40.553  1.00  0.00           H  
ATOM     14  HG3 GLU     1      44.067  13.409  39.114  1.00  0.00           H  
ATOM     15  H1  GLU     1      47.896  14.151  36.837  1.00  0.00           H  
ATOM     16  H2  GLU     1      47.752  12.573  37.242  1.00  0.00           H  
ATOM     17  H3  GLU     1      48.538  13.621  38.240  1.00  0.00           H  
ATOM     18  N   PRO     2      47.553  15.736  39.607  1.00  0.00           N  
ATOM     19  CA  PRO     2      47.789  17.152  39.924  1.00  0.00           C  
ATOM     20  C   PRO     2      48.521  17.776  38.802  1.00  0.00           C  
ATOM     21  O   PRO     2      49.209  17.085  38.080  1.00  0.00           O  
ATOM     22  CB  PRO     2      48.642  17.142  41.234  1.00  0.00           C  
ATOM     23  CG  PRO     2      49.442  15.831  41.140  1.00  0.00           C  
ATOM     24  CD  PRO     2      48.392  14.876  40.521  1.00  0.00           C  
ATOM     25  HA  PRO     2      46.850  17.695  40.036  1.00  0.00           H  
ATOM     26  HB2 PRO     2      49.328  17.986  41.307  1.00  0.00           H  
ATOM     27  HB3 PRO     2      48.004  17.110  42.118  1.00  0.00           H  
ATOM     28  HG2 PRO     2      50.204  15.976  40.374  1.00  0.00           H  
ATOM     29  HG3 PRO     2      49.848  15.442  42.073  1.00  0.00           H  
ATOM     30  HD2 PRO     2      48.926  14.064  40.027  1.00  0.00           H  
ATOM     31  HD3 PRO     2      47.746  14.493  41.311  1.00  0.00           H  
ATOM     32  N   ARG     3      48.539  19.097  38.738  1.00  0.00           N  
ATOM     33  CA  ARG     3      49.572  19.938  37.971  1.00  0.00           C  
ATOM     34  C   ARG     3      50.126  21.066  38.789  1.00  0.00           C  
ATOM     35  O   ARG     3      49.540  21.456  39.813  1.00  0.00           O  
ATOM     36  CB  ARG     3      48.921  20.334  36.674  1.00  0.00           C  
ATOM     37  CG  ARG     3      49.780  21.002  35.582  1.00  0.00           C  
ATOM     38  CD  ARG     3      48.970  21.681  34.507  1.00  0.00           C  
ATOM     39  NE  ARG     3      48.251  20.734  33.735  1.00  0.00           N  
ATOM     40  CZ  ARG     3      48.073  20.739  32.421  1.00  0.00           C  
ATOM     41  NH1 ARG     3      48.452  21.658  31.620  1.00  0.00           N  
ATOM     42  NH2 ARG     3      47.334  19.796  32.018  1.00  0.00           N  
ATOM     43  H   ARG     3      48.040  19.681  39.394  1.00  0.00           H  
ATOM     44  HA  ARG     3      50.429  19.291  37.783  1.00  0.00           H  
ATOM     45  HB2 ARG     3      48.404  19.446  36.310  1.00  0.00           H  
ATOM     46  HB3 ARG     3      48.085  20.963  36.979  1.00  0.00           H  
ATOM     47  HG2 ARG     3      50.423  21.786  35.982  1.00  0.00           H  
ATOM     48  HG3 ARG     3      50.429  20.222  35.183  1.00  0.00           H  
ATOM     49  HD2 ARG     3      48.326  22.445  34.942  1.00  0.00           H  
ATOM     50  HD3 ARG     3      49.526  22.294  33.797  1.00  0.00           H  
ATOM     51  HE  ARG     3      47.603  20.180  34.277  1.00  0.00           H  
ATOM     52 HH11 ARG     3      49.157  22.331  31.890  1.00  0.00           H  
ATOM     53 HH12 ARG     3      48.203  21.536  30.649  1.00  0.00           H  
ATOM     54 HH21 ARG     3      47.130  19.116  32.737  1.00  0.00           H  
ATOM     55 HH22 ARG     3      46.928  19.764  31.093  1.00  0.00           H  
ATOM     56  N   ALA     4      51.326  21.564  38.400  1.00  0.00           N  
ATOM     57  CA  ALA     4      51.975  22.582  39.183  1.00  0.00           C  
ATOM     58  C   ALA     4      51.102  23.859  39.004  1.00  0.00           C  
ATOM     59  O   ALA     4      50.460  24.073  37.964  1.00  0.00           O  
ATOM     60  CB  ALA     4      53.389  22.763  38.613  1.00  0.00           C  
ATOM     61  H   ALA     4      51.810  21.040  37.685  1.00  0.00           H  
ATOM     62  HA  ALA     4      51.985  22.253  40.222  1.00  0.00           H  
ATOM     63  HB1 ALA     4      53.420  23.113  37.581  1.00  0.00           H  
ATOM     64  HB2 ALA     4      53.894  23.616  39.068  1.00  0.00           H  
ATOM     65  HB3 ALA     4      53.938  21.826  38.707  1.00  0.00           H  
ATOM     66  N   TYR     5      51.054  24.719  40.024  1.00  0.00           N  
ATOM     67  CA  TYR     5      50.173  25.911  40.008  1.00  0.00           C  
ATOM     68  C   TYR     5      50.728  27.183  40.633  1.00  0.00           C  
ATOM     69  O   TYR     5      51.465  27.043  41.607  1.00  0.00           O  
ATOM     70  CB  TYR     5      48.983  25.517  40.814  1.00  0.00           C  
ATOM     71  CG  TYR     5      47.860  26.556  40.720  1.00  0.00           C  
ATOM     72  CD1 TYR     5      46.901  26.525  39.674  1.00  0.00           C  
ATOM     73  CD2 TYR     5      47.853  27.623  41.633  1.00  0.00           C  
ATOM     74  CE1 TYR     5      46.032  27.644  39.541  1.00  0.00           C  
ATOM     75  CE2 TYR     5      47.044  28.729  41.383  1.00  0.00           C  
ATOM     76  CZ  TYR     5      46.216  28.800  40.324  1.00  0.00           C  
ATOM     77  OH  TYR     5      45.546  29.892  40.167  1.00  0.00           O  
ATOM     78  H   TYR     5      51.721  24.540  40.761  1.00  0.00           H  
ATOM     79  HA  TYR     5      49.794  26.120  39.008  1.00  0.00           H  
ATOM     80  HB2 TYR     5      48.618  24.564  40.430  1.00  0.00           H  
ATOM     81  HB3 TYR     5      49.278  25.366  41.853  1.00  0.00           H  
ATOM     82  HD1 TYR     5      46.963  25.823  38.855  1.00  0.00           H  
ATOM     83  HD2 TYR     5      48.602  27.702  42.408  1.00  0.00           H  
ATOM     84  HE1 TYR     5      45.428  27.666  38.646  1.00  0.00           H  
ATOM     85  HE2 TYR     5      47.067  29.553  42.079  1.00  0.00           H  
ATOM     86  HH  TYR     5      45.658  30.603  40.804  1.00  0.00           H  
ATOM     87  N   PRO     6      50.488  28.411  40.111  1.00  0.00           N  
ATOM     88  CA  PRO     6      49.698  28.707  38.868  1.00  0.00           C  
ATOM     89  C   PRO     6      50.324  28.257  37.540  1.00  0.00           C  
ATOM     90  O   PRO     6      51.533  28.133  37.434  1.00  0.00           O  
ATOM     91  CB  PRO     6      49.563  30.164  38.924  1.00  0.00           C  
ATOM     92  CG  PRO     6      50.873  30.672  39.452  1.00  0.00           C  
ATOM     93  CD  PRO     6      50.969  29.668  40.634  1.00  0.00           C  
ATOM     94  HA  PRO     6      48.685  28.310  38.927  1.00  0.00           H  
ATOM     95  HB2 PRO     6      49.490  30.642  37.947  1.00  0.00           H  
ATOM     96  HB3 PRO     6      48.669  30.474  39.465  1.00  0.00           H  
ATOM     97  HG2 PRO     6      51.657  30.324  38.780  1.00  0.00           H  
ATOM     98  HG3 PRO     6      50.859  31.722  39.745  1.00  0.00           H  
ATOM     99  HD2 PRO     6      51.952  29.639  41.102  1.00  0.00           H  
ATOM    100  HD3 PRO     6      50.305  30.063  41.403  1.00  0.00           H  
ATOM    101  N   PHE     7      49.520  28.201  36.491  1.00  0.00           N  
ATOM    102  CA  PHE     7      49.954  27.928  35.107  1.00  0.00           C  
ATOM    103  C   PHE     7      50.518  29.152  34.484  1.00  0.00           C  
ATOM    104  O   PHE     7      51.056  29.091  33.385  1.00  0.00           O  
ATOM    105  CB  PHE     7      48.829  27.291  34.338  1.00  0.00           C  
ATOM    106  CG  PHE     7      47.787  26.562  35.169  1.00  0.00           C  
ATOM    107  CD1 PHE     7      48.174  25.384  35.844  1.00  0.00           C  
ATOM    108  CD2 PHE     7      46.382  26.939  35.199  1.00  0.00           C  
ATOM    109  CE1 PHE     7      47.236  24.652  36.636  1.00  0.00           C  
ATOM    110  CE2 PHE     7      45.519  26.158  35.998  1.00  0.00           C  
ATOM    111  CZ  PHE     7      45.930  25.054  36.731  1.00  0.00           C  
ATOM    112  H   PHE     7      48.551  28.068  36.742  1.00  0.00           H  
ATOM    113  HA  PHE     7      50.765  27.203  35.185  1.00  0.00           H  
ATOM    114  HB2 PHE     7      48.327  28.027  33.710  1.00  0.00           H  
ATOM    115  HB3 PHE     7      49.267  26.565  33.652  1.00  0.00           H  
ATOM    116  HD1 PHE     7      49.206  25.064  35.828  1.00  0.00           H  
ATOM    117  HD2 PHE     7      46.060  27.893  34.808  1.00  0.00           H  
ATOM    118  HE1 PHE     7      47.583  23.726  37.068  1.00  0.00           H  
ATOM    119  HE2 PHE     7      44.474  26.374  36.168  1.00  0.00           H  
ATOM    120  HZ  PHE     7      45.278  24.540  37.422  1.00  0.00           H  
ATOM    121  N   ASN     8      50.434  30.296  35.139  1.00  0.00           N  
ATOM    122  CA  ASN     8      50.861  31.590  34.589  1.00  0.00           C  
ATOM    123  C   ASN     8      52.131  32.160  35.298  1.00  0.00           C  
ATOM    124  O   ASN     8      52.331  31.875  36.467  1.00  0.00           O  
ATOM    125  CB  ASN     8      49.663  32.583  34.607  1.00  0.00           C  
ATOM    126  CG  ASN     8      49.861  33.780  33.724  1.00  0.00           C  
ATOM    127  ND2 ASN     8      50.421  34.892  34.149  1.00  0.00           N  
ATOM    128  OD1 ASN     8      49.399  33.631  32.526  1.00  0.00           O  
ATOM    129  H   ASN     8      50.030  30.310  36.065  1.00  0.00           H  
ATOM    130  HA  ASN     8      51.075  31.458  33.528  1.00  0.00           H  
ATOM    131  HB2 ASN     8      48.801  32.055  34.202  1.00  0.00           H  
ATOM    132  HB3 ASN     8      49.411  32.976  35.592  1.00  0.00           H  
ATOM    133 HD21 ASN     8      50.643  35.580  33.442  1.00  0.00           H  
ATOM    134 HD22 ASN     8      50.677  34.908  35.126  1.00  0.00           H  
ATOM    135  N   ASP     9      52.927  32.983  34.581  1.00  0.00           N  
ATOM    136  CA  ASP     9      53.966  33.823  35.211  1.00  0.00           C  
ATOM    137  C   ASP     9      53.330  34.954  36.125  1.00  0.00           C  
ATOM    138  O   ASP     9      52.108  35.068  36.250  1.00  0.00           O  
ATOM    139  CB  ASP     9      54.854  34.290  34.038  1.00  0.00           C  
ATOM    140  CG  ASP     9      54.095  35.348  33.264  1.00  0.00           C  
ATOM    141  OD1 ASP     9      54.147  36.518  33.573  1.00  0.00           O  
ATOM    142  OD2 ASP     9      53.485  35.090  32.179  1.00  0.00           O  
ATOM    143  H   ASP     9      52.698  33.241  33.631  1.00  0.00           H  
ATOM    144  HA  ASP     9      54.631  33.350  35.935  1.00  0.00           H  
ATOM    145  HB2 ASP     9      55.777  34.766  34.372  1.00  0.00           H  
ATOM    146  HB3 ASP     9      55.126  33.418  33.444  1.00  0.00           H  
ATOM    147  N   VAL    10      54.131  35.821  36.702  1.00  0.00           N  
ATOM    148  CA  VAL    10      53.698  36.906  37.652  1.00  0.00           C  
ATOM    149  C   VAL    10      54.416  38.257  37.339  1.00  0.00           C  
ATOM    150  O   VAL    10      54.867  38.984  38.258  1.00  0.00           O  
ATOM    151  CB  VAL    10      53.815  36.589  39.146  1.00  0.00           C  
ATOM    152  CG1 VAL    10      52.761  35.514  39.739  1.00  0.00           C  
ATOM    153  CG2 VAL    10      55.224  36.307  39.686  1.00  0.00           C  
ATOM    154  H   VAL    10      55.120  35.759  36.506  1.00  0.00           H  
ATOM    155  HA  VAL    10      52.656  37.118  37.409  1.00  0.00           H  
ATOM    156  HB  VAL    10      53.493  37.438  39.748  1.00  0.00           H  
ATOM    157 HG11 VAL    10      52.755  34.616  39.120  1.00  0.00           H  
ATOM    158 HG12 VAL    10      53.023  35.377  40.789  1.00  0.00           H  
ATOM    159 HG13 VAL    10      51.798  36.005  39.601  1.00  0.00           H  
ATOM    160 HG21 VAL    10      55.179  36.224  40.773  1.00  0.00           H  
ATOM    161 HG22 VAL    10      55.556  35.338  39.314  1.00  0.00           H  
ATOM    162 HG23 VAL    10      55.967  37.037  39.364  1.00  0.00           H  
ATOM    163  N   HIE    11      54.741  38.413  36.083  1.00  0.00           N  
ATOM    164  CA  HIE    11      55.596  39.426  35.602  1.00  0.00           C  
ATOM    165  C   HIE    11      55.013  40.445  34.677  1.00  0.00           C  
ATOM    166  O   HIE    11      55.724  41.380  34.327  1.00  0.00           O  
ATOM    167  CB  HIE    11      56.780  38.652  34.954  1.00  0.00           C  
ATOM    168  CG  HIE    11      57.339  37.443  35.723  1.00  0.00           C  
ATOM    169  CD2 HIE    11      57.470  37.403  37.091  1.00  0.00           C  
ATOM    170  ND1 HIE    11      57.771  36.350  35.153  1.00  0.00           N  
ATOM    171  CE1 HIE    11      58.086  35.561  36.214  1.00  0.00           C  
ATOM    172  NE2 HIE    11      58.017  36.205  37.376  1.00  0.00           N  
ATOM    173  H   HIE    11      54.496  37.646  35.475  1.00  0.00           H  
ATOM    174  HA  HIE    11      56.058  39.951  36.437  1.00  0.00           H  
ATOM    175  HB2 HIE    11      56.505  38.262  33.974  1.00  0.00           H  
ATOM    176  HB3 HIE    11      57.590  39.316  34.654  1.00  0.00           H  
ATOM    177  HD2 HIE    11      57.233  38.269  37.691  1.00  0.00           H  
ATOM    178  HE1 HIE    11      58.352  34.515  36.252  1.00  0.00           H  
ATOM    179  HE2 HIE    11      58.202  35.919  38.327  1.00  0.00           H  
ATOM    180  N   GLY    12      53.729  40.262  34.270  1.00  0.00           N  
ATOM    181  CA  GLY    12      53.038  41.178  33.314  1.00  0.00           C  
ATOM    182  C   GLY    12      51.502  41.068  33.478  1.00  0.00           C  
ATOM    183  O   GLY    12      50.980  40.927  34.558  1.00  0.00           O  
ATOM    184  H   GLY    12      53.230  39.475  34.661  1.00  0.00           H  
ATOM    185  HA2 GLY    12      53.363  42.208  33.460  1.00  0.00           H  
ATOM    186  HA3 GLY    12      53.304  40.785  32.333  1.00  0.00           H  
ATOM    187  N   LEU    13      50.750  41.076  32.333  1.00  0.00           N  
ATOM    188  CA  LEU    13      49.251  40.992  32.214  1.00  0.00           C  
ATOM    189  C   LEU    13      48.782  39.601  31.823  1.00  0.00           C  
ATOM    190  O   LEU    13      47.534  39.477  31.948  1.00  0.00           O  
ATOM    191  CB  LEU    13      48.840  42.106  31.217  1.00  0.00           C  
ATOM    192  CG  LEU    13      49.311  43.584  31.529  1.00  0.00           C  
ATOM    193  CD1 LEU    13      48.822  44.599  30.485  1.00  0.00           C  
ATOM    194  CD2 LEU    13      48.891  44.136  32.897  1.00  0.00           C  
ATOM    195  H   LEU    13      51.243  41.240  31.467  1.00  0.00           H  
ATOM    196  HA  LEU    13      48.807  41.212  33.185  1.00  0.00           H  
ATOM    197  HB2 LEU    13      49.196  41.812  30.230  1.00  0.00           H  
ATOM    198  HB3 LEU    13      47.750  42.105  31.241  1.00  0.00           H  
ATOM    199  HG  LEU    13      50.400  43.630  31.527  1.00  0.00           H  
ATOM    200 HD11 LEU    13      47.734  44.576  30.415  1.00  0.00           H  
ATOM    201 HD12 LEU    13      49.010  45.637  30.754  1.00  0.00           H  
ATOM    202 HD13 LEU    13      49.234  44.382  29.499  1.00  0.00           H  
ATOM    203 HD21 LEU    13      49.349  43.506  33.659  1.00  0.00           H  
ATOM    204 HD22 LEU    13      49.172  45.177  33.055  1.00  0.00           H  
ATOM    205 HD23 LEU    13      47.818  44.196  33.073  1.00  0.00           H  
ATOM    206  N   THR    14      49.597  38.614  31.405  1.00  0.00           N  
ATOM    207  CA  THR    14      49.209  37.352  30.750  1.00  0.00           C  
ATOM    208  C   THR    14      48.168  36.420  31.620  1.00  0.00           C  
ATOM    209  O   THR    14      48.093  36.534  32.827  1.00  0.00           O  
ATOM    210  CB  THR    14      50.426  36.495  30.505  1.00  0.00           C  
ATOM    211  CG2 THR    14      51.417  37.206  29.530  1.00  0.00           C  
ATOM    212  OG1 THR    14      51.017  36.157  31.747  1.00  0.00           O  
ATOM    213  H   THR    14      50.537  38.969  31.308  1.00  0.00           H  
ATOM    214  HA  THR    14      48.766  37.669  29.806  1.00  0.00           H  
ATOM    215  HB  THR    14      50.101  35.607  29.963  1.00  0.00           H  
ATOM    216  HG1 THR    14      51.903  35.853  31.537  1.00  0.00           H  
ATOM    217 HG21 THR    14      51.987  37.977  30.048  1.00  0.00           H  
ATOM    218 HG22 THR    14      52.073  36.488  29.038  1.00  0.00           H  
ATOM    219 HG23 THR    14      50.727  37.638  28.805  1.00  0.00           H  
ATOM    220  N   LEU    15      47.536  35.456  30.892  1.00  0.00           N  
ATOM    221  CA  LEU    15      46.710  34.438  31.556  1.00  0.00           C  
ATOM    222  C   LEU    15      46.576  33.194  30.695  1.00  0.00           C  
ATOM    223  O   LEU    15      46.052  33.276  29.558  1.00  0.00           O  
ATOM    224  CB  LEU    15      45.291  35.017  31.844  1.00  0.00           C  
ATOM    225  CG  LEU    15      44.295  34.071  32.565  1.00  0.00           C  
ATOM    226  CD1 LEU    15      44.647  33.857  34.047  1.00  0.00           C  
ATOM    227  CD2 LEU    15      42.915  34.641  32.331  1.00  0.00           C  
ATOM    228  H   LEU    15      47.563  35.489  29.883  1.00  0.00           H  
ATOM    229  HA  LEU    15      46.978  34.234  32.592  1.00  0.00           H  
ATOM    230  HB2 LEU    15      45.390  35.870  32.515  1.00  0.00           H  
ATOM    231  HB3 LEU    15      44.830  35.350  30.914  1.00  0.00           H  
ATOM    232  HG  LEU    15      44.313  33.089  32.095  1.00  0.00           H  
ATOM    233 HD11 LEU    15      45.596  33.355  34.238  1.00  0.00           H  
ATOM    234 HD12 LEU    15      44.656  34.868  34.456  1.00  0.00           H  
ATOM    235 HD13 LEU    15      43.921  33.274  34.613  1.00  0.00           H  
ATOM    236 HD21 LEU    15      42.881  35.634  32.779  1.00  0.00           H  
ATOM    237 HD22 LEU    15      42.817  34.907  31.278  1.00  0.00           H  
ATOM    238 HD23 LEU    15      42.225  33.844  32.606  1.00  0.00           H  
ATOM    239  N   ALA    16      47.149  32.072  31.241  1.00  0.00           N  
ATOM    240  CA  ALA    16      47.525  30.883  30.529  1.00  0.00           C  
ATOM    241  C   ALA    16      46.261  30.122  29.936  1.00  0.00           C  
ATOM    242  O   ALA    16      45.297  30.075  30.620  1.00  0.00           O  
ATOM    243  CB  ALA    16      48.392  29.977  31.373  1.00  0.00           C  
ATOM    244  H   ALA    16      47.462  32.138  32.199  1.00  0.00           H  
ATOM    245  HA  ALA    16      48.104  31.126  29.639  1.00  0.00           H  
ATOM    246  HB1 ALA    16      49.111  30.593  31.912  1.00  0.00           H  
ATOM    247  HB2 ALA    16      47.757  29.378  32.026  1.00  0.00           H  
ATOM    248  HB3 ALA    16      48.871  29.268  30.697  1.00  0.00           H  
ATOM    249  N   GLY    17      46.328  29.371  28.863  1.00  0.00           N  
ATOM    250  CA  GLY    17      45.191  28.600  28.434  1.00  0.00           C  
ATOM    251  C   GLY    17      44.658  27.474  29.308  1.00  0.00           C  
ATOM    252  O   GLY    17      43.423  27.165  29.274  1.00  0.00           O  
ATOM    253  H   GLY    17      47.137  29.419  28.260  1.00  0.00           H  
ATOM    254  HA2 GLY    17      44.296  29.219  28.381  1.00  0.00           H  
ATOM    255  HA3 GLY    17      45.413  28.170  27.458  1.00  0.00           H  
ATOM    256  N   ARG    18      45.463  26.950  30.217  1.00  0.00           N  
ATOM    257  CA  ARG    18      45.027  25.838  31.071  1.00  0.00           C  
ATOM    258  C   ARG    18      43.909  26.314  31.967  1.00  0.00           C  
ATOM    259  O   ARG    18      43.062  25.458  32.212  1.00  0.00           O  
ATOM    260  CB  ARG    18      46.184  25.063  31.808  1.00  0.00           C  
ATOM    261  CG  ARG    18      45.757  23.822  32.601  1.00  0.00           C  
ATOM    262  CD  ARG    18      45.059  22.774  31.757  1.00  0.00           C  
ATOM    263  NE  ARG    18      44.629  21.664  32.571  1.00  0.00           N  
ATOM    264  CZ  ARG    18      44.227  20.469  32.167  1.00  0.00           C  
ATOM    265  NH1 ARG    18      44.164  20.194  30.871  1.00  0.00           N  
ATOM    266  NH2 ARG    18      44.021  19.540  32.999  1.00  0.00           N  
ATOM    267  H   ARG    18      46.431  27.207  30.083  1.00  0.00           H  
ATOM    268  HA  ARG    18      44.585  25.202  30.305  1.00  0.00           H  
ATOM    269  HB2 ARG    18      46.978  24.849  31.091  1.00  0.00           H  
ATOM    270  HB3 ARG    18      46.673  25.781  32.467  1.00  0.00           H  
ATOM    271  HG2 ARG    18      46.620  23.370  33.091  1.00  0.00           H  
ATOM    272  HG3 ARG    18      45.035  24.116  33.365  1.00  0.00           H  
ATOM    273  HD2 ARG    18      44.171  23.249  31.338  1.00  0.00           H  
ATOM    274  HD3 ARG    18      45.737  22.505  30.948  1.00  0.00           H  
ATOM    275  HE  ARG    18      44.817  21.748  33.559  1.00  0.00           H  
ATOM    276 HH11 ARG    18      44.300  20.926  30.189  1.00  0.00           H  
ATOM    277 HH12 ARG    18      43.776  19.350  30.478  1.00  0.00           H  
ATOM    278 HH21 ARG    18      43.878  19.831  33.956  1.00  0.00           H  
ATOM    279 HH22 ARG    18      43.810  18.634  32.605  1.00  0.00           H  
ATOM    280  N   TYR    19      43.851  27.578  32.365  1.00  0.00           N  
ATOM    281  CA  TYR    19      42.691  28.217  33.077  1.00  0.00           C  
ATOM    282  C   TYR    19      41.323  27.979  32.416  1.00  0.00           C  
ATOM    283  O   TYR    19      40.507  27.255  32.944  1.00  0.00           O  
ATOM    284  CB  TYR    19      43.056  29.722  33.177  1.00  0.00           C  
ATOM    285  CG  TYR    19      44.107  30.021  34.346  1.00  0.00           C  
ATOM    286  CD1 TYR    19      43.700  29.647  35.632  1.00  0.00           C  
ATOM    287  CD2 TYR    19      45.491  30.325  34.062  1.00  0.00           C  
ATOM    288  CE1 TYR    19      44.614  29.636  36.748  1.00  0.00           C  
ATOM    289  CE2 TYR    19      46.370  30.338  35.230  1.00  0.00           C  
ATOM    290  CZ  TYR    19      45.939  30.041  36.485  1.00  0.00           C  
ATOM    291  OH  TYR    19      46.712  30.149  37.569  1.00  0.00           O  
ATOM    292  H   TYR    19      44.531  28.196  31.945  1.00  0.00           H  
ATOM    293  HA  TYR    19      42.599  27.933  34.125  1.00  0.00           H  
ATOM    294  HB2 TYR    19      43.468  30.098  32.240  1.00  0.00           H  
ATOM    295  HB3 TYR    19      42.150  30.317  33.294  1.00  0.00           H  
ATOM    296  HD1 TYR    19      42.674  29.342  35.773  1.00  0.00           H  
ATOM    297  HD2 TYR    19      45.823  30.506  33.051  1.00  0.00           H  
ATOM    298  HE1 TYR    19      44.263  29.351  37.729  1.00  0.00           H  
ATOM    299  HE2 TYR    19      47.431  30.426  35.049  1.00  0.00           H  
ATOM    300  HH  TYR    19      46.188  30.194  38.371  1.00  0.00           H  
ATOM    301  N   GLY    20      41.191  28.552  31.249  1.00  0.00           N  
ATOM    302  CA  GLY    20      40.019  28.407  30.417  1.00  0.00           C  
ATOM    303  C   GLY    20      39.731  26.964  29.977  1.00  0.00           C  
ATOM    304  O   GLY    20      38.565  26.560  29.838  1.00  0.00           O  
ATOM    305  H   GLY    20      41.926  29.130  30.866  1.00  0.00           H  
ATOM    306  HA2 GLY    20      39.141  28.711  30.988  1.00  0.00           H  
ATOM    307  HA3 GLY    20      40.191  28.994  29.515  1.00  0.00           H  
ATOM    308  N   GLU    21      40.738  26.103  29.818  1.00  0.00           N  
ATOM    309  CA  GLU    21      40.615  24.720  29.406  1.00  0.00           C  
ATOM    310  C   GLU    21      40.078  23.940  30.642  1.00  0.00           C  
ATOM    311  O   GLU    21      39.136  23.176  30.538  1.00  0.00           O  
ATOM    312  CB  GLU    21      42.039  24.148  29.081  1.00  0.00           C  
ATOM    313  CG  GLU    21      41.891  22.750  28.424  1.00  0.00           C  
ATOM    314  CD  GLU    21      43.352  22.308  28.069  1.00  0.00           C  
ATOM    315  OE1 GLU    21      43.699  22.225  26.870  1.00  0.00           O  
ATOM    316  OE2 GLU    21      44.084  22.064  29.011  1.00  0.00           O  
ATOM    317  H   GLU    21      41.662  26.450  30.028  1.00  0.00           H  
ATOM    318  HA  GLU    21      39.915  24.605  28.578  1.00  0.00           H  
ATOM    319  HB2 GLU    21      42.391  24.905  28.380  1.00  0.00           H  
ATOM    320  HB3 GLU    21      42.631  24.051  29.990  1.00  0.00           H  
ATOM    321  HG2 GLU    21      41.346  22.121  29.127  1.00  0.00           H  
ATOM    322  HG3 GLU    21      41.354  22.836  27.480  1.00  0.00           H  
ATOM    323  N   LEU    22      40.535  24.256  31.913  1.00  0.00           N  
ATOM    324  CA  LEU    22      39.962  23.588  33.102  1.00  0.00           C  
ATOM    325  C   LEU    22      38.514  24.086  33.272  1.00  0.00           C  
ATOM    326  O   LEU    22      37.654  23.299  33.593  1.00  0.00           O  
ATOM    327  CB  LEU    22      40.672  24.026  34.362  1.00  0.00           C  
ATOM    328  CG  LEU    22      42.047  23.247  34.493  1.00  0.00           C  
ATOM    329  CD1 LEU    22      42.707  23.843  35.706  1.00  0.00           C  
ATOM    330  CD2 LEU    22      41.787  21.781  34.771  1.00  0.00           C  
ATOM    331  H   LEU    22      41.251  24.966  31.978  1.00  0.00           H  
ATOM    332  HA  LEU    22      40.022  22.501  33.054  1.00  0.00           H  
ATOM    333  HB2 LEU    22      40.853  25.100  34.298  1.00  0.00           H  
ATOM    334  HB3 LEU    22      40.080  23.828  35.256  1.00  0.00           H  
ATOM    335  HG  LEU    22      42.731  23.314  33.647  1.00  0.00           H  
ATOM    336 HD11 LEU    22      42.015  23.688  36.533  1.00  0.00           H  
ATOM    337 HD12 LEU    22      43.669  23.412  35.980  1.00  0.00           H  
ATOM    338 HD13 LEU    22      42.798  24.913  35.514  1.00  0.00           H  
ATOM    339 HD21 LEU    22      40.899  21.578  35.371  1.00  0.00           H  
ATOM    340 HD22 LEU    22      41.631  21.259  33.826  1.00  0.00           H  
ATOM    341 HD23 LEU    22      42.654  21.262  35.178  1.00  0.00           H  
ATOM    342  N   GLN    23      38.190  25.383  32.939  1.00  0.00           N  
ATOM    343  CA  GLN    23      36.813  25.767  32.795  1.00  0.00           C  
ATOM    344  C   GLN    23      36.073  24.865  31.847  1.00  0.00           C  
ATOM    345  O   GLN    23      34.953  24.439  32.102  1.00  0.00           O  
ATOM    346  CB  GLN    23      36.814  27.279  32.469  1.00  0.00           C  
ATOM    347  CG  GLN    23      37.181  28.171  33.723  1.00  0.00           C  
ATOM    348  CD  GLN    23      37.340  29.676  33.358  1.00  0.00           C  
ATOM    349  NE2 GLN    23      37.759  30.455  34.324  1.00  0.00           N  
ATOM    350  OE1 GLN    23      37.017  30.171  32.292  1.00  0.00           O  
ATOM    351  H   GLN    23      38.836  26.055  32.550  1.00  0.00           H  
ATOM    352  HA  GLN    23      36.270  25.637  33.731  1.00  0.00           H  
ATOM    353  HB2 GLN    23      37.551  27.467  31.690  1.00  0.00           H  
ATOM    354  HB3 GLN    23      35.815  27.514  32.102  1.00  0.00           H  
ATOM    355  HG2 GLN    23      36.361  28.113  34.439  1.00  0.00           H  
ATOM    356  HG3 GLN    23      38.153  27.782  34.025  1.00  0.00           H  
ATOM    357 HE21 GLN    23      38.207  31.327  34.081  1.00  0.00           H  
ATOM    358 HE22 GLN    23      37.976  30.017  35.208  1.00  0.00           H  
ATOM    359  N   GLU    24      36.499  24.808  30.595  1.00  0.00           N  
ATOM    360  CA  GLU    24      35.781  24.135  29.505  1.00  0.00           C  
ATOM    361  C   GLU    24      35.689  22.579  29.717  1.00  0.00           C  
ATOM    362  O   GLU    24      34.718  21.894  29.379  1.00  0.00           O  
ATOM    363  CB  GLU    24      36.497  24.374  28.087  1.00  0.00           C  
ATOM    364  CG  GLU    24      35.771  23.739  26.868  1.00  0.00           C  
ATOM    365  CD  GLU    24      36.274  24.285  25.533  1.00  0.00           C  
ATOM    366  OE1 GLU    24      35.439  24.169  24.597  1.00  0.00           O  
ATOM    367  OE2 GLU    24      37.487  24.659  25.401  1.00  0.00           O  
ATOM    368  H   GLU    24      37.309  25.320  30.276  1.00  0.00           H  
ATOM    369  HA  GLU    24      34.737  24.448  29.476  1.00  0.00           H  
ATOM    370  HB2 GLU    24      36.440  25.453  27.945  1.00  0.00           H  
ATOM    371  HB3 GLU    24      37.519  23.994  28.103  1.00  0.00           H  
ATOM    372  HG2 GLU    24      35.887  22.656  26.898  1.00  0.00           H  
ATOM    373  HG3 GLU    24      34.730  24.057  26.811  1.00  0.00           H  
ATOM    374  N   THR    25      36.616  22.035  30.452  1.00  0.00           N  
ATOM    375  CA  THR    25      36.823  20.558  30.400  1.00  0.00           C  
ATOM    376  C   THR    25      37.099  19.846  31.722  1.00  0.00           C  
ATOM    377  O   THR    25      36.735  18.628  31.761  1.00  0.00           O  
ATOM    378  CB  THR    25      37.845  20.163  29.309  1.00  0.00           C  
ATOM    379  CG2 THR    25      37.446  20.624  27.952  1.00  0.00           C  
ATOM    380  OG1 THR    25      39.155  20.620  29.627  1.00  0.00           O  
ATOM    381  H   THR    25      37.364  22.593  30.837  1.00  0.00           H  
ATOM    382  HA  THR    25      35.856  20.114  30.164  1.00  0.00           H  
ATOM    383  HB  THR    25      37.890  19.075  29.347  1.00  0.00           H  
ATOM    384  HG1 THR    25      39.078  21.563  29.790  1.00  0.00           H  
ATOM    385 HG21 THR    25      38.190  20.190  27.283  1.00  0.00           H  
ATOM    386 HG22 THR    25      36.446  20.264  27.707  1.00  0.00           H  
ATOM    387 HG23 THR    25      37.581  21.697  27.822  1.00  0.00           H  
ATOM    388  N   GLU    26      37.377  20.489  32.815  1.00  0.00           N  
ATOM    389  CA  GLU    26      37.448  19.928  34.148  1.00  0.00           C  
ATOM    390  C   GLU    26      37.403  21.062  35.248  1.00  0.00           C  
ATOM    391  O   GLU    26      38.405  21.421  35.909  1.00  0.00           O  
ATOM    392  CB  GLU    26      38.715  18.991  34.254  1.00  0.00           C  
ATOM    393  CG  GLU    26      38.589  17.974  35.451  1.00  0.00           C  
ATOM    394  CD  GLU    26      39.880  17.296  35.844  1.00  0.00           C  
ATOM    395  OE1 GLU    26      40.633  16.901  34.899  1.00  0.00           O  
ATOM    396  OE2 GLU    26      40.221  16.952  36.959  1.00  0.00           O  
ATOM    397  H   GLU    26      37.472  21.493  32.753  1.00  0.00           H  
ATOM    398  HA  GLU    26      36.591  19.269  34.290  1.00  0.00           H  
ATOM    399  HB2 GLU    26      38.779  18.349  33.375  1.00  0.00           H  
ATOM    400  HB3 GLU    26      39.661  19.532  34.277  1.00  0.00           H  
ATOM    401  HG2 GLU    26      38.243  18.530  36.321  1.00  0.00           H  
ATOM    402  HG3 GLU    26      37.904  17.165  35.193  1.00  0.00           H  
ATOM    403  N   PRO    27      36.199  21.628  35.560  1.00  0.00           N  
ATOM    404  CA  PRO    27      36.060  22.814  36.418  1.00  0.00           C  
ATOM    405  C   PRO    27      36.501  22.644  37.919  1.00  0.00           C  
ATOM    406  O   PRO    27      36.812  23.635  38.501  1.00  0.00           O  
ATOM    407  CB  PRO    27      34.649  23.330  36.221  1.00  0.00           C  
ATOM    408  CG  PRO    27      34.156  22.650  35.027  1.00  0.00           C  
ATOM    409  CD  PRO    27      34.985  21.386  34.870  1.00  0.00           C  
ATOM    410  HA  PRO    27      36.771  23.576  36.098  1.00  0.00           H  
ATOM    411  HB2 PRO    27      34.082  23.054  37.109  1.00  0.00           H  
ATOM    412  HB3 PRO    27      34.707  24.414  36.123  1.00  0.00           H  
ATOM    413  HG2 PRO    27      33.098  22.386  35.062  1.00  0.00           H  
ATOM    414  HG3 PRO    27      34.256  23.257  34.127  1.00  0.00           H  
ATOM    415  HD2 PRO    27      34.429  20.584  35.353  1.00  0.00           H  
ATOM    416  HD3 PRO    27      35.079  21.275  33.789  1.00  0.00           H  
ATOM    417  N   VAL    28      36.551  21.406  38.494  1.00  0.00           N  
ATOM    418  CA  VAL    28      37.256  21.120  39.794  1.00  0.00           C  
ATOM    419  C   VAL    28      38.377  20.206  39.493  1.00  0.00           C  
ATOM    420  O   VAL    28      38.072  19.105  39.102  1.00  0.00           O  
ATOM    421  CB  VAL    28      36.450  20.669  41.032  1.00  0.00           C  
ATOM    422  CG1 VAL    28      37.232  20.533  42.286  1.00  0.00           C  
ATOM    423  CG2 VAL    28      35.287  21.597  41.264  1.00  0.00           C  
ATOM    424  H   VAL    28      36.178  20.617  37.984  1.00  0.00           H  
ATOM    425  HA  VAL    28      37.760  22.059  40.023  1.00  0.00           H  
ATOM    426  HB  VAL    28      36.170  19.619  40.931  1.00  0.00           H  
ATOM    427 HG11 VAL    28      38.174  19.998  42.161  1.00  0.00           H  
ATOM    428 HG12 VAL    28      37.577  21.481  42.701  1.00  0.00           H  
ATOM    429 HG13 VAL    28      36.619  20.082  43.066  1.00  0.00           H  
ATOM    430 HG21 VAL    28      34.698  21.213  42.097  1.00  0.00           H  
ATOM    431 HG22 VAL    28      35.575  22.602  41.572  1.00  0.00           H  
ATOM    432 HG23 VAL    28      34.568  21.659  40.447  1.00  0.00           H  
ATOM    433  N   SER    29      39.625  20.568  39.800  1.00  0.00           N  
ATOM    434  CA  SER    29      40.798  19.786  39.436  1.00  0.00           C  
ATOM    435  C   SER    29      41.848  19.727  40.618  1.00  0.00           C  
ATOM    436  O   SER    29      41.705  20.368  41.631  1.00  0.00           O  
ATOM    437  CB  SER    29      41.396  20.200  38.134  1.00  0.00           C  
ATOM    438  OG  SER    29      41.979  21.444  38.464  1.00  0.00           O  
ATOM    439  H   SER    29      39.678  21.462  40.266  1.00  0.00           H  
ATOM    440  HA  SER    29      40.466  18.749  39.402  1.00  0.00           H  
ATOM    441  HB2 SER    29      42.166  19.501  37.808  1.00  0.00           H  
ATOM    442  HB3 SER    29      40.553  20.280  37.448  1.00  0.00           H  
ATOM    443  HG  SER    29      41.407  22.168  38.198  1.00  0.00           H  
ATOM    444  N   ARG    30      42.946  18.962  40.444  1.00  0.00           N  
ATOM    445  CA  ARG    30      43.922  18.709  41.389  1.00  0.00           C  
ATOM    446  C   ARG    30      45.193  19.475  40.982  1.00  0.00           C  
ATOM    447  O   ARG    30      45.544  19.658  39.821  1.00  0.00           O  
ATOM    448  CB  ARG    30      44.208  17.216  41.422  1.00  0.00           C  
ATOM    449  CG  ARG    30      43.074  16.368  41.956  1.00  0.00           C  
ATOM    450  CD  ARG    30      42.818  16.554  43.509  1.00  0.00           C  
ATOM    451  NE  ARG    30      43.905  16.192  44.375  1.00  0.00           N  
ATOM    452  CZ  ARG    30      43.824  16.135  45.692  1.00  0.00           C  
ATOM    453  NH1 ARG    30      42.873  16.675  46.391  1.00  0.00           N  
ATOM    454  NH2 ARG    30      44.730  15.484  46.329  1.00  0.00           N  
ATOM    455  H   ARG    30      43.074  18.618  39.503  1.00  0.00           H  
ATOM    456  HA  ARG    30      43.647  19.077  42.377  1.00  0.00           H  
ATOM    457  HB2 ARG    30      44.334  16.923  40.380  1.00  0.00           H  
ATOM    458  HB3 ARG    30      45.186  17.041  41.871  1.00  0.00           H  
ATOM    459  HG2 ARG    30      42.209  16.666  41.364  1.00  0.00           H  
ATOM    460  HG3 ARG    30      43.180  15.308  41.728  1.00  0.00           H  
ATOM    461  HD2 ARG    30      42.534  17.589  43.699  1.00  0.00           H  
ATOM    462  HD3 ARG    30      41.949  15.972  43.816  1.00  0.00           H  
ATOM    463  HE  ARG    30      44.847  15.988  44.074  1.00  0.00           H  
ATOM    464 HH11 ARG    30      42.174  17.131  45.823  1.00  0.00           H  
ATOM    465 HH12 ARG    30      42.775  16.415  47.362  1.00  0.00           H  
ATOM    466 HH21 ARG    30      45.440  15.008  45.791  1.00  0.00           H  
ATOM    467 HH22 ARG    30      44.823  15.559  47.332  1.00  0.00           H  
ATOM    468  N   VAL    31      45.869  20.043  41.978  1.00  0.00           N  
ATOM    469  CA  VAL    31      47.048  20.893  41.833  1.00  0.00           C  
ATOM    470  C   VAL    31      48.090  20.820  42.939  1.00  0.00           C  
ATOM    471  O   VAL    31      47.770  20.566  44.058  1.00  0.00           O  
ATOM    472  CB  VAL    31      46.692  22.411  41.668  1.00  0.00           C  
ATOM    473  CG1 VAL    31      45.969  22.708  40.355  1.00  0.00           C  
ATOM    474  CG2 VAL    31      45.958  22.980  42.869  1.00  0.00           C  
ATOM    475  H   VAL    31      45.565  19.980  42.939  1.00  0.00           H  
ATOM    476  HA  VAL    31      47.579  20.592  40.929  1.00  0.00           H  
ATOM    477  HB  VAL    31      47.614  22.968  41.502  1.00  0.00           H  
ATOM    478 HG11 VAL    31      46.597  22.328  39.549  1.00  0.00           H  
ATOM    479 HG12 VAL    31      44.945  22.338  40.299  1.00  0.00           H  
ATOM    480 HG13 VAL    31      46.007  23.796  40.301  1.00  0.00           H  
ATOM    481 HG21 VAL    31      44.967  22.533  42.946  1.00  0.00           H  
ATOM    482 HG22 VAL    31      46.483  22.684  43.777  1.00  0.00           H  
ATOM    483 HG23 VAL    31      45.993  24.067  42.799  1.00  0.00           H  
ATOM    484  N   ARG    32      49.334  21.219  42.683  1.00  0.00           N  
ATOM    485  CA  ARG    32      50.409  21.255  43.757  1.00  0.00           C  
ATOM    486  C   ARG    32      51.233  22.599  43.587  1.00  0.00           C  
ATOM    487  O   ARG    32      52.180  22.730  42.777  1.00  0.00           O  
ATOM    488  CB  ARG    32      51.224  19.986  43.574  1.00  0.00           C  
ATOM    489  CG  ARG    32      52.243  19.680  44.703  1.00  0.00           C  
ATOM    490  CD  ARG    32      51.550  19.221  46.025  1.00  0.00           C  
ATOM    491  NE  ARG    32      52.485  18.817  47.143  1.00  0.00           N  
ATOM    492  CZ  ARG    32      52.645  17.616  47.648  1.00  0.00           C  
ATOM    493  NH1 ARG    32      52.347  16.470  47.059  1.00  0.00           N  
ATOM    494  NH2 ARG    32      53.156  17.558  48.823  1.00  0.00           N  
ATOM    495  H   ARG    32      49.496  21.638  41.777  1.00  0.00           H  
ATOM    496  HA  ARG    32      50.036  21.205  44.780  1.00  0.00           H  
ATOM    497  HB2 ARG    32      50.566  19.124  43.468  1.00  0.00           H  
ATOM    498  HB3 ARG    32      51.821  20.026  42.663  1.00  0.00           H  
ATOM    499  HG2 ARG    32      52.757  18.781  44.365  1.00  0.00           H  
ATOM    500  HG3 ARG    32      52.965  20.466  44.927  1.00  0.00           H  
ATOM    501  HD2 ARG    32      50.841  19.953  46.411  1.00  0.00           H  
ATOM    502  HD3 ARG    32      50.905  18.360  45.854  1.00  0.00           H  
ATOM    503  HE  ARG    32      52.938  19.517  47.714  1.00  0.00           H  
ATOM    504 HH11 ARG    32      51.966  16.529  46.126  1.00  0.00           H  
ATOM    505 HH12 ARG    32      52.575  15.581  47.480  1.00  0.00           H  
ATOM    506 HH21 ARG    32      53.768  18.281  49.174  1.00  0.00           H  
ATOM    507 HH22 ARG    32      53.168  16.639  49.241  1.00  0.00           H  
ATOM    508  N   PRO    33      50.855  23.672  44.298  1.00  0.00           N  
ATOM    509  CA  PRO    33      51.743  24.801  44.423  1.00  0.00           C  
ATOM    510  C   PRO    33      53.169  24.421  44.813  1.00  0.00           C  
ATOM    511  O   PRO    33      53.437  23.258  45.217  1.00  0.00           O  
ATOM    512  CB  PRO    33      51.038  25.693  45.460  1.00  0.00           C  
ATOM    513  CG  PRO    33      49.539  25.388  45.235  1.00  0.00           C  
ATOM    514  CD  PRO    33      49.565  23.851  45.085  1.00  0.00           C  
ATOM    515  HA  PRO    33      51.759  25.324  43.467  1.00  0.00           H  
ATOM    516  HB2 PRO    33      51.238  25.421  46.496  1.00  0.00           H  
ATOM    517  HB3 PRO    33      51.246  26.747  45.275  1.00  0.00           H  
ATOM    518  HG2 PRO    33      48.942  25.717  46.084  1.00  0.00           H  
ATOM    519  HG3 PRO    33      49.198  25.780  44.276  1.00  0.00           H  
ATOM    520  HD2 PRO    33      49.697  23.376  46.057  1.00  0.00           H  
ATOM    521  HD3 PRO    33      48.697  23.410  44.596  1.00  0.00           H  
ATOM    522  N   PRO    34      54.219  25.305  44.610  1.00  0.00           N  
ATOM    523  CA  PRO    34      55.567  25.091  44.884  1.00  0.00           C  
ATOM    524  C   PRO    34      55.920  24.535  46.257  1.00  0.00           C  
ATOM    525  O   PRO    34      56.991  24.014  46.429  1.00  0.00           O  
ATOM    526  CB  PRO    34      56.209  26.481  44.832  1.00  0.00           C  
ATOM    527  CG  PRO    34      55.351  27.237  43.830  1.00  0.00           C  
ATOM    528  CD  PRO    34      53.967  26.587  44.007  1.00  0.00           C  
ATOM    529  HA  PRO    34      56.034  24.425  44.160  1.00  0.00           H  
ATOM    530  HB2 PRO    34      56.068  27.040  45.756  1.00  0.00           H  
ATOM    531  HB3 PRO    34      57.265  26.371  44.587  1.00  0.00           H  
ATOM    532  HG2 PRO    34      55.376  28.322  43.917  1.00  0.00           H  
ATOM    533  HG3 PRO    34      55.675  26.970  42.824  1.00  0.00           H  
ATOM    534  HD2 PRO    34      53.332  27.281  44.558  1.00  0.00           H  
ATOM    535  HD3 PRO    34      53.480  26.570  43.033  1.00  0.00           H  
ATOM    536  N   TYR    35      55.125  24.695  47.292  1.00  0.00           N  
ATOM    537  CA  TYR    35      55.423  24.232  48.675  1.00  0.00           C  
ATOM    538  C   TYR    35      54.084  23.630  49.308  1.00  0.00           C  
ATOM    539  O   TYR    35      52.958  23.962  48.871  1.00  0.00           O  
ATOM    540  CB  TYR    35      56.137  25.272  49.623  1.00  0.00           C  
ATOM    541  CG  TYR    35      57.465  25.824  49.141  1.00  0.00           C  
ATOM    542  CD1 TYR    35      57.661  27.037  48.517  1.00  0.00           C  
ATOM    543  CD2 TYR    35      58.672  25.138  49.620  1.00  0.00           C  
ATOM    544  CE1 TYR    35      58.971  27.575  48.200  1.00  0.00           C  
ATOM    545  CE2 TYR    35      59.931  25.730  49.394  1.00  0.00           C  
ATOM    546  CZ  TYR    35      60.094  26.932  48.708  1.00  0.00           C  
ATOM    547  OH  TYR    35      61.338  27.500  48.581  1.00  0.00           O  
ATOM    548  H   TYR    35      54.284  25.252  47.227  1.00  0.00           H  
ATOM    549  HA  TYR    35      55.994  23.307  48.591  1.00  0.00           H  
ATOM    550  HB2 TYR    35      55.544  26.184  49.568  1.00  0.00           H  
ATOM    551  HB3 TYR    35      56.188  24.954  50.664  1.00  0.00           H  
ATOM    552  HD1 TYR    35      56.780  27.584  48.218  1.00  0.00           H  
ATOM    553  HD2 TYR    35      58.592  24.298  50.293  1.00  0.00           H  
ATOM    554  HE1 TYR    35      59.051  28.445  47.565  1.00  0.00           H  
ATOM    555  HE2 TYR    35      60.765  25.228  49.865  1.00  0.00           H  
ATOM    556  HH  TYR    35      61.325  28.353  48.142  1.00  0.00           H  
ATOM    557  N   GLY    36      54.232  22.886  50.419  1.00  0.00           N  
ATOM    558  CA  GLY    36      53.114  22.215  51.036  1.00  0.00           C  
ATOM    559  C   GLY    36      52.365  21.111  50.234  1.00  0.00           C  
ATOM    560  O   GLY    36      52.823  20.634  49.211  1.00  0.00           O  
ATOM    561  H   GLY    36      55.178  22.637  50.670  1.00  0.00           H  
ATOM    562  HA2 GLY    36      53.571  21.694  51.877  1.00  0.00           H  
ATOM    563  HA3 GLY    36      52.361  22.956  51.304  1.00  0.00           H  
ATOM    564  N   GLU    37      51.222  20.702  50.806  1.00  0.00           N  
ATOM    565  CA  GLU    37      50.488  19.545  50.339  1.00  0.00           C  
ATOM    566  C   GLU    37      49.796  19.887  48.994  1.00  0.00           C  
ATOM    567  O   GLU    37      49.593  20.960  48.503  1.00  0.00           O  
ATOM    568  CB  GLU    37      49.495  19.082  51.366  1.00  0.00           C  
ATOM    569  CG  GLU    37      48.299  19.948  51.707  1.00  0.00           C  
ATOM    570  CD  GLU    37      47.500  19.477  52.967  1.00  0.00           C  
ATOM    571  OE1 GLU    37      47.810  20.047  54.058  1.00  0.00           O  
ATOM    572  OE2 GLU    37      46.663  18.531  52.906  1.00  0.00           O  
ATOM    573  H   GLU    37      50.906  21.287  51.567  1.00  0.00           H  
ATOM    574  HA  GLU    37      51.083  18.649  50.157  1.00  0.00           H  
ATOM    575  HB2 GLU    37      49.078  18.159  50.963  1.00  0.00           H  
ATOM    576  HB3 GLU    37      49.982  18.821  52.306  1.00  0.00           H  
ATOM    577  HG2 GLU    37      48.712  20.949  51.833  1.00  0.00           H  
ATOM    578  HG3 GLU    37      47.729  19.976  50.778  1.00  0.00           H  
ATOM    579  N   GLU    38      49.387  18.856  48.314  1.00  0.00           N  
ATOM    580  CA  GLU    38      48.439  18.799  47.135  1.00  0.00           C  
ATOM    581  C   GLU    38      47.097  19.331  47.634  1.00  0.00           C  
ATOM    582  O   GLU    38      46.732  19.348  48.803  1.00  0.00           O  
ATOM    583  CB  GLU    38      48.241  17.322  46.651  1.00  0.00           C  
ATOM    584  CG  GLU    38      47.766  17.113  45.241  1.00  0.00           C  
ATOM    585  CD  GLU    38      47.712  15.649  44.827  1.00  0.00           C  
ATOM    586  OE1 GLU    38      46.641  15.173  44.407  1.00  0.00           O  
ATOM    587  OE2 GLU    38      48.767  14.978  44.791  1.00  0.00           O  
ATOM    588  H   GLU    38      49.512  17.990  48.818  1.00  0.00           H  
ATOM    589  HA  GLU    38      48.836  19.435  46.344  1.00  0.00           H  
ATOM    590  HB2 GLU    38      49.148  16.721  46.709  1.00  0.00           H  
ATOM    591  HB3 GLU    38      47.546  16.806  47.314  1.00  0.00           H  
ATOM    592  HG2 GLU    38      46.755  17.514  45.185  1.00  0.00           H  
ATOM    593  HG3 GLU    38      48.455  17.664  44.602  1.00  0.00           H  
ATOM    594  N   ALA    39      46.350  19.925  46.684  1.00  0.00           N  
ATOM    595  CA  ALA    39      45.008  20.526  46.959  1.00  0.00           C  
ATOM    596  C   ALA    39      44.080  20.279  45.782  1.00  0.00           C  
ATOM    597  O   ALA    39      44.508  19.982  44.680  1.00  0.00           O  
ATOM    598  CB  ALA    39      45.204  21.923  47.305  1.00  0.00           C  
ATOM    599  H   ALA    39      46.634  19.842  45.719  1.00  0.00           H  
ATOM    600  HA  ALA    39      44.587  19.930  47.770  1.00  0.00           H  
ATOM    601  HB1 ALA    39      45.465  22.557  46.459  1.00  0.00           H  
ATOM    602  HB2 ALA    39      44.365  22.315  47.881  1.00  0.00           H  
ATOM    603  HB3 ALA    39      46.063  21.926  47.976  1.00  0.00           H  
ATOM    604  N   TRP    40      42.780  20.474  45.932  1.00  0.00           N  
ATOM    605  CA  TRP    40      41.907  20.751  44.858  1.00  0.00           C  
ATOM    606  C   TRP    40      41.890  22.195  44.395  1.00  0.00           C  
ATOM    607  O   TRP    40      42.422  23.026  45.164  1.00  0.00           O  
ATOM    608  CB  TRP    40      40.483  20.391  45.289  1.00  0.00           C  
ATOM    609  CG  TRP    40      40.025  18.953  45.501  1.00  0.00           C  
ATOM    610  CD1 TRP    40      39.934  18.365  46.701  1.00  0.00           C  
ATOM    611  CD2 TRP    40      39.716  17.879  44.546  1.00  0.00           C  
ATOM    612  CE2 TRP    40      39.482  16.584  45.209  1.00  0.00           C  
ATOM    613  CE3 TRP    40      39.695  17.822  43.154  1.00  0.00           C  
ATOM    614  NE1 TRP    40      39.478  17.007  46.543  1.00  0.00           N  
ATOM    615  CZ2 TRP    40      39.400  15.426  44.453  1.00  0.00           C  
ATOM    616  CZ3 TRP    40      39.582  16.667  42.417  1.00  0.00           C  
ATOM    617  CH2 TRP    40      39.539  15.412  43.056  1.00  0.00           C  
ATOM    618  H   TRP    40      42.416  20.746  46.834  1.00  0.00           H  
ATOM    619  HA  TRP    40      42.220  20.090  44.050  1.00  0.00           H  
ATOM    620  HB2 TRP    40      40.279  20.916  46.222  1.00  0.00           H  
ATOM    621  HB3 TRP    40      39.736  20.680  44.549  1.00  0.00           H  
ATOM    622  HD1 TRP    40      40.019  18.959  47.599  1.00  0.00           H  
ATOM    623  HE1 TRP    40      39.520  16.429  47.370  1.00  0.00           H  
ATOM    624  HE3 TRP    40      39.846  18.720  42.572  1.00  0.00           H  
ATOM    625  HZ2 TRP    40      39.372  14.439  44.891  1.00  0.00           H  
ATOM    626  HZ3 TRP    40      39.637  16.750  41.341  1.00  0.00           H  
ATOM    627  HH2 TRP    40      39.597  14.504  42.472  1.00  0.00           H  
ATOM    628  N   LEU    41      41.319  22.525  43.209  1.00  0.00           N  
ATOM    629  CA  LEU    41      41.185  23.810  42.572  1.00  0.00           C  
ATOM    630  C   LEU    41      39.794  23.931  41.929  1.00  0.00           C  
ATOM    631  O   LEU    41      39.432  22.990  41.235  1.00  0.00           O  
ATOM    632  CB  LEU    41      42.290  23.967  41.447  1.00  0.00           C  
ATOM    633  CG  LEU    41      42.309  25.288  40.617  1.00  0.00           C  
ATOM    634  CD1 LEU    41      42.904  26.382  41.490  1.00  0.00           C  
ATOM    635  CD2 LEU    41      43.210  25.058  39.425  1.00  0.00           C  
ATOM    636  H   LEU    41      41.170  21.752  42.576  1.00  0.00           H  
ATOM    637  HA  LEU    41      41.331  24.607  43.300  1.00  0.00           H  
ATOM    638  HB2 LEU    41      43.275  23.812  41.887  1.00  0.00           H  
ATOM    639  HB3 LEU    41      41.980  23.179  40.762  1.00  0.00           H  
ATOM    640  HG  LEU    41      41.283  25.580  40.389  1.00  0.00           H  
ATOM    641 HD11 LEU    41      42.945  27.252  40.834  1.00  0.00           H  
ATOM    642 HD12 LEU    41      42.252  26.535  42.350  1.00  0.00           H  
ATOM    643 HD13 LEU    41      43.892  26.173  41.902  1.00  0.00           H  
ATOM    644 HD21 LEU    41      43.100  25.850  38.685  1.00  0.00           H  
ATOM    645 HD22 LEU    41      44.267  25.149  39.676  1.00  0.00           H  
ATOM    646 HD23 LEU    41      42.969  24.115  38.935  1.00  0.00           H  
ATOM    647  N   VAL    42      39.074  25.093  42.046  1.00  0.00           N  
ATOM    648  CA  VAL    42      37.853  25.325  41.282  1.00  0.00           C  
ATOM    649  C   VAL    42      38.249  26.458  40.377  1.00  0.00           C  
ATOM    650  O   VAL    42      38.843  27.447  40.800  1.00  0.00           O  
ATOM    651  CB  VAL    42      36.665  25.727  42.213  1.00  0.00           C  
ATOM    652  CG1 VAL    42      35.322  25.790  41.609  1.00  0.00           C  
ATOM    653  CG2 VAL    42      36.564  24.723  43.396  1.00  0.00           C  
ATOM    654  H   VAL    42      39.540  25.820  42.569  1.00  0.00           H  
ATOM    655  HA  VAL    42      37.612  24.479  40.639  1.00  0.00           H  
ATOM    656  HB  VAL    42      36.876  26.722  42.605  1.00  0.00           H  
ATOM    657 HG11 VAL    42      34.660  26.324  42.291  1.00  0.00           H  
ATOM    658 HG12 VAL    42      35.382  26.280  40.638  1.00  0.00           H  
ATOM    659 HG13 VAL    42      34.998  24.819  41.235  1.00  0.00           H  
ATOM    660 HG21 VAL    42      36.411  23.716  43.007  1.00  0.00           H  
ATOM    661 HG22 VAL    42      37.462  24.745  44.014  1.00  0.00           H  
ATOM    662 HG23 VAL    42      35.711  25.048  43.992  1.00  0.00           H  
ATOM    663  N   THR    43      37.814  26.406  39.093  1.00  0.00           N  
ATOM    664  CA  THR    43      38.230  27.460  38.164  1.00  0.00           C  
ATOM    665  C   THR    43      37.099  28.306  37.531  1.00  0.00           C  
ATOM    666  O   THR    43      37.358  29.362  36.949  1.00  0.00           O  
ATOM    667  CB  THR    43      38.964  26.822  36.991  1.00  0.00           C  
ATOM    668  CG2 THR    43      40.368  26.350  37.455  1.00  0.00           C  
ATOM    669  OG1 THR    43      38.225  25.766  36.435  1.00  0.00           O  
ATOM    670  H   THR    43      37.368  25.561  38.765  1.00  0.00           H  
ATOM    671  HA  THR    43      38.822  28.188  38.718  1.00  0.00           H  
ATOM    672  HB  THR    43      39.039  27.564  36.196  1.00  0.00           H  
ATOM    673  HG1 THR    43      38.680  24.942  36.624  1.00  0.00           H  
ATOM    674 HG21 THR    43      40.259  25.730  38.346  1.00  0.00           H  
ATOM    675 HG22 THR    43      40.853  25.892  36.593  1.00  0.00           H  
ATOM    676 HG23 THR    43      40.953  27.193  37.824  1.00  0.00           H  
ATOM    677  N   ARG    44      35.859  27.901  37.506  1.00  0.00           N  
ATOM    678  CA  ARG    44      34.649  28.666  36.925  1.00  0.00           C  
ATOM    679  C   ARG    44      34.155  29.715  37.903  1.00  0.00           C  
ATOM    680  O   ARG    44      34.087  29.498  39.088  1.00  0.00           O  
ATOM    681  CB  ARG    44      33.510  27.659  36.563  1.00  0.00           C  
ATOM    682  CG  ARG    44      33.673  26.868  35.229  1.00  0.00           C  
ATOM    683  CD  ARG    44      33.181  27.640  33.994  1.00  0.00           C  
ATOM    684  NE  ARG    44      31.853  28.181  34.189  1.00  0.00           N  
ATOM    685  CZ  ARG    44      31.351  29.380  33.924  1.00  0.00           C  
ATOM    686  NH1 ARG    44      32.035  30.427  33.615  1.00  0.00           N  
ATOM    687  NH2 ARG    44      30.049  29.444  34.049  1.00  0.00           N  
ATOM    688  H   ARG    44      35.777  26.974  37.900  1.00  0.00           H  
ATOM    689  HA  ARG    44      34.931  29.212  36.025  1.00  0.00           H  
ATOM    690  HB2 ARG    44      33.470  26.896  37.341  1.00  0.00           H  
ATOM    691  HB3 ARG    44      32.546  28.167  36.572  1.00  0.00           H  
ATOM    692  HG2 ARG    44      34.726  26.616  35.103  1.00  0.00           H  
ATOM    693  HG3 ARG    44      33.138  25.936  35.411  1.00  0.00           H  
ATOM    694  HD2 ARG    44      33.900  28.444  33.841  1.00  0.00           H  
ATOM    695  HD3 ARG    44      33.079  27.068  33.073  1.00  0.00           H  
ATOM    696  HE  ARG    44      31.208  27.458  34.476  1.00  0.00           H  
ATOM    697 HH11 ARG    44      33.027  30.600  33.693  1.00  0.00           H  
ATOM    698 HH12 ARG    44      31.457  31.233  33.426  1.00  0.00           H  
ATOM    699 HH21 ARG    44      29.533  28.652  34.406  1.00  0.00           H  
ATOM    700 HH22 ARG    44      29.583  30.307  33.808  1.00  0.00           H  
ATOM    701  N   TYR    45      33.780  30.902  37.322  1.00  0.00           N  
ATOM    702  CA  TYR    45      33.200  32.003  38.018  1.00  0.00           C  
ATOM    703  C   TYR    45      32.086  31.648  39.039  1.00  0.00           C  
ATOM    704  O   TYR    45      32.148  32.089  40.165  1.00  0.00           O  
ATOM    705  CB  TYR    45      32.726  32.978  36.906  1.00  0.00           C  
ATOM    706  CG  TYR    45      32.038  34.205  37.330  1.00  0.00           C  
ATOM    707  CD1 TYR    45      32.785  35.428  37.563  1.00  0.00           C  
ATOM    708  CD2 TYR    45      30.651  34.223  37.512  1.00  0.00           C  
ATOM    709  CE1 TYR    45      32.185  36.628  38.076  1.00  0.00           C  
ATOM    710  CE2 TYR    45      29.970  35.430  37.939  1.00  0.00           C  
ATOM    711  CZ  TYR    45      30.739  36.563  38.183  1.00  0.00           C  
ATOM    712  OH  TYR    45      30.090  37.608  38.670  1.00  0.00           O  
ATOM    713  H   TYR    45      33.995  31.018  36.342  1.00  0.00           H  
ATOM    714  HA  TYR    45      33.969  32.577  38.535  1.00  0.00           H  
ATOM    715  HB2 TYR    45      33.620  33.313  36.381  1.00  0.00           H  
ATOM    716  HB3 TYR    45      31.980  32.425  36.334  1.00  0.00           H  
ATOM    717  HD1 TYR    45      33.861  35.325  37.551  1.00  0.00           H  
ATOM    718  HD2 TYR    45      30.109  33.361  37.151  1.00  0.00           H  
ATOM    719  HE1 TYR    45      32.794  37.499  38.271  1.00  0.00           H  
ATOM    720  HE2 TYR    45      28.895  35.524  37.910  1.00  0.00           H  
ATOM    721  HH  TYR    45      30.663  38.323  38.958  1.00  0.00           H  
ATOM    722  N   GLU    46      31.086  30.879  38.589  1.00  0.00           N  
ATOM    723  CA  GLU    46      29.891  30.625  39.416  1.00  0.00           C  
ATOM    724  C   GLU    46      30.181  29.570  40.521  1.00  0.00           C  
ATOM    725  O   GLU    46      29.705  29.751  41.618  1.00  0.00           O  
ATOM    726  CB  GLU    46      28.726  30.124  38.525  1.00  0.00           C  
ATOM    727  CG  GLU    46      28.233  30.961  37.375  1.00  0.00           C  
ATOM    728  CD  GLU    46      27.045  30.288  36.704  1.00  0.00           C  
ATOM    729  OE1 GLU    46      25.990  30.933  36.479  1.00  0.00           O  
ATOM    730  OE2 GLU    46      27.105  29.078  36.388  1.00  0.00           O  
ATOM    731  H   GLU    46      31.141  30.603  37.619  1.00  0.00           H  
ATOM    732  HA  GLU    46      29.495  31.494  39.942  1.00  0.00           H  
ATOM    733  HB2 GLU    46      28.887  29.081  38.253  1.00  0.00           H  
ATOM    734  HB3 GLU    46      27.819  30.074  39.130  1.00  0.00           H  
ATOM    735  HG2 GLU    46      28.002  31.964  37.734  1.00  0.00           H  
ATOM    736  HG3 GLU    46      29.056  30.968  36.660  1.00  0.00           H  
ATOM    737  N   ASP    47      31.040  28.574  40.249  1.00  0.00           N  
ATOM    738  CA  ASP    47      31.529  27.598  41.197  1.00  0.00           C  
ATOM    739  C   ASP    47      32.467  28.240  42.203  1.00  0.00           C  
ATOM    740  O   ASP    47      32.442  27.967  43.420  1.00  0.00           O  
ATOM    741  CB  ASP    47      32.214  26.455  40.437  1.00  0.00           C  
ATOM    742  CG  ASP    47      31.390  25.880  39.303  1.00  0.00           C  
ATOM    743  OD1 ASP    47      30.904  24.733  39.443  1.00  0.00           O  
ATOM    744  OD2 ASP    47      31.168  26.509  38.240  1.00  0.00           O  
ATOM    745  H   ASP    47      31.360  28.517  39.292  1.00  0.00           H  
ATOM    746  HA  ASP    47      30.673  27.154  41.704  1.00  0.00           H  
ATOM    747  HB2 ASP    47      33.168  26.782  40.024  1.00  0.00           H  
ATOM    748  HB3 ASP    47      32.373  25.636  41.137  1.00  0.00           H  
ATOM    749  N   VAL    48      33.408  29.118  41.854  1.00  0.00           N  
ATOM    750  CA  VAL    48      34.233  29.971  42.770  1.00  0.00           C  
ATOM    751  C   VAL    48      33.418  30.811  43.770  1.00  0.00           C  
ATOM    752  O   VAL    48      33.749  30.727  44.972  1.00  0.00           O  
ATOM    753  CB  VAL    48      35.201  30.877  41.949  1.00  0.00           C  
ATOM    754  CG1 VAL    48      35.804  31.960  42.856  1.00  0.00           C  
ATOM    755  CG2 VAL    48      36.314  29.942  41.362  1.00  0.00           C  
ATOM    756  H   VAL    48      33.502  29.292  40.863  1.00  0.00           H  
ATOM    757  HA  VAL    48      34.876  29.279  43.314  1.00  0.00           H  
ATOM    758  HB  VAL    48      34.626  31.224  41.091  1.00  0.00           H  
ATOM    759 HG11 VAL    48      36.559  32.475  42.260  1.00  0.00           H  
ATOM    760 HG12 VAL    48      35.028  32.689  43.089  1.00  0.00           H  
ATOM    761 HG13 VAL    48      36.288  31.562  43.748  1.00  0.00           H  
ATOM    762 HG21 VAL    48      36.986  30.357  40.611  1.00  0.00           H  
ATOM    763 HG22 VAL    48      37.008  29.546  42.103  1.00  0.00           H  
ATOM    764 HG23 VAL    48      35.991  29.062  40.806  1.00  0.00           H  
ATOM    765  N   ARG    49      32.402  31.516  43.234  1.00  0.00           N  
ATOM    766  CA  ARG    49      31.414  32.180  44.162  1.00  0.00           C  
ATOM    767  C   ARG    49      30.638  31.168  45.033  1.00  0.00           C  
ATOM    768  O   ARG    49      30.550  31.432  46.224  1.00  0.00           O  
ATOM    769  CB  ARG    49      30.432  32.963  43.270  1.00  0.00           C  
ATOM    770  CG  ARG    49      31.029  34.238  42.644  1.00  0.00           C  
ATOM    771  CD  ARG    49      30.180  34.737  41.480  1.00  0.00           C  
ATOM    772  NE  ARG    49      28.813  35.171  41.819  1.00  0.00           N  
ATOM    773  CZ  ARG    49      28.293  36.299  42.149  1.00  0.00           C  
ATOM    774  NH1 ARG    49      28.986  37.344  42.530  1.00  0.00           N  
ATOM    775  NH2 ARG    49      27.025  36.468  42.234  1.00  0.00           N  
ATOM    776  H   ARG    49      32.197  31.413  42.251  1.00  0.00           H  
ATOM    777  HA  ARG    49      31.921  32.871  44.836  1.00  0.00           H  
ATOM    778  HB2 ARG    49      30.024  32.358  42.461  1.00  0.00           H  
ATOM    779  HB3 ARG    49      29.586  33.257  43.892  1.00  0.00           H  
ATOM    780  HG2 ARG    49      31.155  35.051  43.359  1.00  0.00           H  
ATOM    781  HG3 ARG    49      32.015  34.130  42.190  1.00  0.00           H  
ATOM    782  HD2 ARG    49      30.618  35.659  41.097  1.00  0.00           H  
ATOM    783  HD3 ARG    49      30.090  33.970  40.711  1.00  0.00           H  
ATOM    784  HE  ARG    49      28.076  34.513  41.609  1.00  0.00           H  
ATOM    785 HH11 ARG    49      29.993  37.259  42.534  1.00  0.00           H  
ATOM    786 HH12 ARG    49      28.637  38.280  42.676  1.00  0.00           H  
ATOM    787 HH21 ARG    49      26.473  35.622  42.260  1.00  0.00           H  
ATOM    788 HH22 ARG    49      26.574  37.355  42.409  1.00  0.00           H  
ATOM    789  N   ALA    50      30.178  30.007  44.475  1.00  0.00           N  
ATOM    790  CA  ALA    50      29.592  28.984  45.236  1.00  0.00           C  
ATOM    791  C   ALA    50      30.445  28.531  46.439  1.00  0.00           C  
ATOM    792  O   ALA    50      29.925  28.499  47.578  1.00  0.00           O  
ATOM    793  CB  ALA    50      29.224  27.783  44.352  1.00  0.00           C  
ATOM    794  H   ALA    50      30.162  29.878  43.473  1.00  0.00           H  
ATOM    795  HA  ALA    50      28.706  29.377  45.732  1.00  0.00           H  
ATOM    796  HB1 ALA    50      28.738  28.048  43.413  1.00  0.00           H  
ATOM    797  HB2 ALA    50      30.102  27.179  44.121  1.00  0.00           H  
ATOM    798  HB3 ALA    50      28.374  27.310  44.843  1.00  0.00           H  
ATOM    799  N   VAL    51      31.783  28.304  46.236  1.00  0.00           N  
ATOM    800  CA  VAL    51      32.689  27.755  47.357  1.00  0.00           C  
ATOM    801  C   VAL    51      33.142  28.865  48.339  1.00  0.00           C  
ATOM    802  O   VAL    51      33.587  28.583  49.456  1.00  0.00           O  
ATOM    803  CB  VAL    51      33.897  27.007  46.886  1.00  0.00           C  
ATOM    804  CG1 VAL    51      33.425  25.837  46.042  1.00  0.00           C  
ATOM    805  CG2 VAL    51      34.988  27.926  46.242  1.00  0.00           C  
ATOM    806  H   VAL    51      32.147  28.488  45.312  1.00  0.00           H  
ATOM    807  HA  VAL    51      32.137  27.050  47.979  1.00  0.00           H  
ATOM    808  HB  VAL    51      34.346  26.532  47.759  1.00  0.00           H  
ATOM    809 HG11 VAL    51      32.737  25.261  46.661  1.00  0.00           H  
ATOM    810 HG12 VAL    51      32.913  26.226  45.163  1.00  0.00           H  
ATOM    811 HG13 VAL    51      34.255  25.169  45.811  1.00  0.00           H  
ATOM    812 HG21 VAL    51      35.863  27.362  45.916  1.00  0.00           H  
ATOM    813 HG22 VAL    51      34.552  28.295  45.314  1.00  0.00           H  
ATOM    814 HG23 VAL    51      35.210  28.734  46.939  1.00  0.00           H  
ATOM    815  N   LEU    52      33.056  30.129  47.933  1.00  0.00           N  
ATOM    816  CA  LEU    52      33.455  31.340  48.755  1.00  0.00           C  
ATOM    817  C   LEU    52      32.287  32.047  49.529  1.00  0.00           C  
ATOM    818  O   LEU    52      32.468  32.719  50.505  1.00  0.00           O  
ATOM    819  CB  LEU    52      34.265  32.369  47.936  1.00  0.00           C  
ATOM    820  CG  LEU    52      35.646  31.918  47.312  1.00  0.00           C  
ATOM    821  CD1 LEU    52      36.302  33.055  46.448  1.00  0.00           C  
ATOM    822  CD2 LEU    52      36.712  31.605  48.404  1.00  0.00           C  
ATOM    823  H   LEU    52      32.751  30.251  46.977  1.00  0.00           H  
ATOM    824  HA  LEU    52      34.184  30.961  49.470  1.00  0.00           H  
ATOM    825  HB2 LEU    52      33.643  32.677  47.096  1.00  0.00           H  
ATOM    826  HB3 LEU    52      34.482  33.214  48.589  1.00  0.00           H  
ATOM    827  HG  LEU    52      35.404  31.028  46.731  1.00  0.00           H  
ATOM    828 HD11 LEU    52      35.652  33.509  45.699  1.00  0.00           H  
ATOM    829 HD12 LEU    52      36.485  33.947  47.047  1.00  0.00           H  
ATOM    830 HD13 LEU    52      37.253  32.715  46.034  1.00  0.00           H  
ATOM    831 HD21 LEU    52      36.961  32.554  48.882  1.00  0.00           H  
ATOM    832 HD22 LEU    52      36.377  30.897  49.162  1.00  0.00           H  
ATOM    833 HD23 LEU    52      37.708  31.340  48.051  1.00  0.00           H  
ATOM    834  N   GLY    53      31.024  31.737  49.191  1.00  0.00           N  
ATOM    835  CA  GLY    53      29.887  32.009  50.118  1.00  0.00           C  
ATOM    836  C   GLY    53      29.530  30.870  51.041  1.00  0.00           C  
ATOM    837  O   GLY    53      28.421  30.742  51.538  1.00  0.00           O  
ATOM    838  H   GLY    53      30.802  31.321  48.298  1.00  0.00           H  
ATOM    839  HA2 GLY    53      30.191  32.796  50.810  1.00  0.00           H  
ATOM    840  HA3 GLY    53      28.993  32.334  49.585  1.00  0.00           H  
ATOM    841  N   ASP    54      30.457  29.921  51.216  1.00  0.00           N  
ATOM    842  CA  ASP    54      30.218  28.630  51.822  1.00  0.00           C  
ATOM    843  C   ASP    54      31.059  28.412  53.148  1.00  0.00           C  
ATOM    844  O   ASP    54      32.247  28.490  53.211  1.00  0.00           O  
ATOM    845  CB  ASP    54      30.639  27.514  50.837  1.00  0.00           C  
ATOM    846  CG  ASP    54      29.781  26.262  51.162  1.00  0.00           C  
ATOM    847  OD1 ASP    54      29.197  25.634  50.216  1.00  0.00           O  
ATOM    848  OD2 ASP    54      29.722  25.851  52.338  1.00  0.00           O  
ATOM    849  H   ASP    54      31.376  30.038  50.816  1.00  0.00           H  
ATOM    850  HA  ASP    54      29.164  28.582  52.098  1.00  0.00           H  
ATOM    851  HB2 ASP    54      30.303  27.864  49.861  1.00  0.00           H  
ATOM    852  HB3 ASP    54      31.711  27.375  50.698  1.00  0.00           H  
ATOM    853  N   GLY    55      30.356  28.008  54.228  1.00  0.00           N  
ATOM    854  CA  GLY    55      31.026  27.803  55.507  1.00  0.00           C  
ATOM    855  C   GLY    55      31.690  26.395  55.674  1.00  0.00           C  
ATOM    856  O   GLY    55      32.505  26.241  56.602  1.00  0.00           O  
ATOM    857  H   GLY    55      29.358  27.949  54.088  1.00  0.00           H  
ATOM    858  HA2 GLY    55      31.844  28.486  55.731  1.00  0.00           H  
ATOM    859  HA3 GLY    55      30.300  27.729  56.318  1.00  0.00           H  
ATOM    860  N   ARG    56      31.526  25.457  54.685  1.00  0.00           N  
ATOM    861  CA  ARG    56      32.127  24.060  54.651  1.00  0.00           C  
ATOM    862  C   ARG    56      33.631  23.914  54.471  1.00  0.00           C  
ATOM    863  O   ARG    56      34.141  22.819  54.411  1.00  0.00           O  
ATOM    864  CB  ARG    56      31.350  23.109  53.662  1.00  0.00           C  
ATOM    865  CG  ARG    56      29.926  22.927  54.133  1.00  0.00           C  
ATOM    866  CD  ARG    56      29.156  22.041  53.092  1.00  0.00           C  
ATOM    867  NE  ARG    56      28.839  22.923  51.946  1.00  0.00           N  
ATOM    868  CZ  ARG    56      28.091  22.572  50.940  1.00  0.00           C  
ATOM    869  NH1 ARG    56      27.721  21.339  50.794  1.00  0.00           N  
ATOM    870  NH2 ARG    56      27.806  23.336  49.999  1.00  0.00           N  
ATOM    871  H   ARG    56      30.893  25.781  53.968  1.00  0.00           H  
ATOM    872  HA  ARG    56      32.024  23.603  55.635  1.00  0.00           H  
ATOM    873  HB2 ARG    56      31.401  23.509  52.649  1.00  0.00           H  
ATOM    874  HB3 ARG    56      31.812  22.123  53.647  1.00  0.00           H  
ATOM    875  HG2 ARG    56      29.997  22.462  55.116  1.00  0.00           H  
ATOM    876  HG3 ARG    56      29.423  23.893  54.092  1.00  0.00           H  
ATOM    877  HD2 ARG    56      29.733  21.264  52.591  1.00  0.00           H  
ATOM    878  HD3 ARG    56      28.230  21.716  53.569  1.00  0.00           H  
ATOM    879  HE  ARG    56      29.254  23.844  51.958  1.00  0.00           H  
ATOM    880 HH11 ARG    56      28.054  20.669  51.473  1.00  0.00           H  
ATOM    881 HH12 ARG    56      26.905  21.190  50.219  1.00  0.00           H  
ATOM    882 HH21 ARG    56      28.138  24.285  50.099  1.00  0.00           H  
ATOM    883 HH22 ARG    56      27.163  23.175  49.237  1.00  0.00           H  
ATOM    884  N   PHE    57      34.304  25.092  54.497  1.00  0.00           N  
ATOM    885  CA  PHE    57      35.718  25.281  54.265  1.00  0.00           C  
ATOM    886  C   PHE    57      36.420  26.346  55.178  1.00  0.00           C  
ATOM    887  O   PHE    57      35.809  27.269  55.677  1.00  0.00           O  
ATOM    888  CB  PHE    57      35.909  25.714  52.835  1.00  0.00           C  
ATOM    889  CG  PHE    57      35.045  24.965  51.837  1.00  0.00           C  
ATOM    890  CD1 PHE    57      33.829  25.484  51.380  1.00  0.00           C  
ATOM    891  CD2 PHE    57      35.522  23.723  51.313  1.00  0.00           C  
ATOM    892  CE1 PHE    57      33.092  24.867  50.346  1.00  0.00           C  
ATOM    893  CE2 PHE    57      34.798  23.076  50.235  1.00  0.00           C  
ATOM    894  CZ  PHE    57      33.579  23.674  49.796  1.00  0.00           C  
ATOM    895  H   PHE    57      33.815  25.925  54.793  1.00  0.00           H  
ATOM    896  HA  PHE    57      36.297  24.367  54.399  1.00  0.00           H  
ATOM    897  HB2 PHE    57      35.910  26.771  52.571  1.00  0.00           H  
ATOM    898  HB3 PHE    57      36.881  25.259  52.642  1.00  0.00           H  
ATOM    899  HD1 PHE    57      33.514  26.445  51.758  1.00  0.00           H  
ATOM    900  HD2 PHE    57      36.356  23.216  51.777  1.00  0.00           H  
ATOM    901  HE1 PHE    57      32.163  25.291  49.997  1.00  0.00           H  
ATOM    902  HE2 PHE    57      35.066  22.071  49.943  1.00  0.00           H  
ATOM    903  HZ  PHE    57      33.030  23.272  48.957  1.00  0.00           H  
ATOM    904  N   VAL    58      37.681  26.149  55.562  1.00  0.00           N  
ATOM    905  CA  VAL    58      38.381  26.821  56.647  1.00  0.00           C  
ATOM    906  C   VAL    58      39.894  27.123  56.300  1.00  0.00           C  
ATOM    907  O   VAL    58      40.456  26.471  55.482  1.00  0.00           O  
ATOM    908  CB  VAL    58      38.293  26.076  58.054  1.00  0.00           C  
ATOM    909  CG1 VAL    58      36.914  26.216  58.707  1.00  0.00           C  
ATOM    910  CG2 VAL    58      38.640  24.607  57.976  1.00  0.00           C  
ATOM    911  H   VAL    58      38.226  25.359  55.248  1.00  0.00           H  
ATOM    912  HA  VAL    58      37.927  27.806  56.753  1.00  0.00           H  
ATOM    913  HB  VAL    58      38.985  26.565  58.740  1.00  0.00           H  
ATOM    914 HG11 VAL    58      36.939  25.670  59.651  1.00  0.00           H  
ATOM    915 HG12 VAL    58      36.777  27.286  58.863  1.00  0.00           H  
ATOM    916 HG13 VAL    58      36.114  25.870  58.052  1.00  0.00           H  
ATOM    917 HG21 VAL    58      38.559  24.117  58.946  1.00  0.00           H  
ATOM    918 HG22 VAL    58      38.031  24.095  57.230  1.00  0.00           H  
ATOM    919 HG23 VAL    58      39.697  24.514  57.729  1.00  0.00           H  
ATOM    920  N   ARG    59      40.312  28.182  56.932  1.00  0.00           N  
ATOM    921  CA  ARG    59      41.749  28.581  56.956  1.00  0.00           C  
ATOM    922  C   ARG    59      42.484  28.009  58.237  1.00  0.00           C  
ATOM    923  O   ARG    59      43.668  27.732  58.191  1.00  0.00           O  
ATOM    924  CB  ARG    59      41.817  30.144  56.837  1.00  0.00           C  
ATOM    925  CG  ARG    59      41.478  30.640  55.434  1.00  0.00           C  
ATOM    926  CD  ARG    59      42.504  30.152  54.385  1.00  0.00           C  
ATOM    927  NE  ARG    59      43.866  30.401  54.683  1.00  0.00           N  
ATOM    928  CZ  ARG    59      44.964  29.691  54.360  1.00  0.00           C  
ATOM    929  NH1 ARG    59      44.885  28.595  53.673  1.00  0.00           N  
ATOM    930  NH2 ARG    59      46.120  30.068  54.737  1.00  0.00           N  
ATOM    931  H   ARG    59      39.601  28.633  57.490  1.00  0.00           H  
ATOM    932  HA  ARG    59      42.279  28.151  56.106  1.00  0.00           H  
ATOM    933  HB2 ARG    59      41.170  30.625  57.571  1.00  0.00           H  
ATOM    934  HB3 ARG    59      42.823  30.510  57.047  1.00  0.00           H  
ATOM    935  HG2 ARG    59      40.483  30.303  55.139  1.00  0.00           H  
ATOM    936  HG3 ARG    59      41.507  31.729  55.417  1.00  0.00           H  
ATOM    937  HD2 ARG    59      42.304  29.081  54.442  1.00  0.00           H  
ATOM    938  HD3 ARG    59      42.236  30.571  53.415  1.00  0.00           H  
ATOM    939  HE  ARG    59      44.066  31.165  55.313  1.00  0.00           H  
ATOM    940 HH11 ARG    59      43.994  28.390  53.245  1.00  0.00           H  
ATOM    941 HH12 ARG    59      45.700  28.046  53.440  1.00  0.00           H  
ATOM    942 HH21 ARG    59      46.264  30.895  55.300  1.00  0.00           H  
ATOM    943 HH22 ARG    59      46.932  29.515  54.500  1.00  0.00           H  
ATOM    944  N   GLY    60      41.724  27.631  59.279  1.00  0.00           N  
ATOM    945  CA  GLY    60      42.138  27.165  60.558  1.00  0.00           C  
ATOM    946  C   GLY    60      43.432  26.372  60.564  1.00  0.00           C  
ATOM    947  O   GLY    60      44.438  26.845  61.126  1.00  0.00           O  
ATOM    948  H   GLY    60      40.725  27.737  59.183  1.00  0.00           H  
ATOM    949  HA2 GLY    60      42.253  28.014  61.230  1.00  0.00           H  
ATOM    950  HA3 GLY    60      41.312  26.570  60.949  1.00  0.00           H  
ATOM    951  N   PRO    61      43.458  25.225  59.945  1.00  0.00           N  
ATOM    952  CA  PRO    61      44.627  24.381  59.792  1.00  0.00           C  
ATOM    953  C   PRO    61      45.942  25.053  59.286  1.00  0.00           C  
ATOM    954  O   PRO    61      46.965  24.610  59.718  1.00  0.00           O  
ATOM    955  CB  PRO    61      44.098  23.183  58.891  1.00  0.00           C  
ATOM    956  CG  PRO    61      42.649  23.041  59.267  1.00  0.00           C  
ATOM    957  CD  PRO    61      42.285  24.510  59.406  1.00  0.00           C  
ATOM    958  HA  PRO    61      44.850  24.024  60.798  1.00  0.00           H  
ATOM    959  HB2 PRO    61      44.194  23.406  57.828  1.00  0.00           H  
ATOM    960  HB3 PRO    61      44.681  22.283  59.092  1.00  0.00           H  
ATOM    961  HG2 PRO    61      42.155  22.539  58.436  1.00  0.00           H  
ATOM    962  HG3 PRO    61      42.573  22.558  60.241  1.00  0.00           H  
ATOM    963  HD2 PRO    61      41.932  24.910  58.456  1.00  0.00           H  
ATOM    964  HD3 PRO    61      41.422  24.646  60.057  1.00  0.00           H  
ATOM    965  N   SER    62      45.995  26.123  58.459  1.00  0.00           N  
ATOM    966  CA  SER    62      47.242  26.837  58.188  1.00  0.00           C  
ATOM    967  C   SER    62      47.899  27.432  59.410  1.00  0.00           C  
ATOM    968  O   SER    62      49.082  27.724  59.338  1.00  0.00           O  
ATOM    969  CB  SER    62      47.001  27.954  57.239  1.00  0.00           C  
ATOM    970  OG  SER    62      46.152  28.955  57.722  1.00  0.00           O  
ATOM    971  H   SER    62      45.108  26.508  58.166  1.00  0.00           H  
ATOM    972  HA  SER    62      47.953  26.116  57.786  1.00  0.00           H  
ATOM    973  HB2 SER    62      47.940  28.470  57.034  1.00  0.00           H  
ATOM    974  HB3 SER    62      46.465  27.561  56.374  1.00  0.00           H  
ATOM    975  HG  SER    62      45.329  28.587  58.051  1.00  0.00           H  
ATOM    976  N   MET    63      47.236  27.553  60.547  1.00  0.00           N  
ATOM    977  CA  MET    63      47.847  27.790  61.856  1.00  0.00           C  
ATOM    978  C   MET    63      48.925  26.770  62.201  1.00  0.00           C  
ATOM    979  O   MET    63      49.966  27.086  62.807  1.00  0.00           O  
ATOM    980  CB  MET    63      46.762  27.832  62.966  1.00  0.00           C  
ATOM    981  CG  MET    63      47.210  28.361  64.259  1.00  0.00           C  
ATOM    982  SD  MET    63      47.698  30.058  64.185  1.00  0.00           S  
ATOM    983  CE  MET    63      46.130  30.874  63.867  1.00  0.00           C  
ATOM    984  H   MET    63      46.236  27.416  60.606  1.00  0.00           H  
ATOM    985  HA  MET    63      48.369  28.746  61.804  1.00  0.00           H  
ATOM    986  HB2 MET    63      45.930  28.409  62.562  1.00  0.00           H  
ATOM    987  HB3 MET    63      46.337  26.838  63.107  1.00  0.00           H  
ATOM    988  HG2 MET    63      46.324  28.324  64.893  1.00  0.00           H  
ATOM    989  HG3 MET    63      48.063  27.769  64.588  1.00  0.00           H  
ATOM    990  HE1 MET    63      46.370  31.869  63.493  1.00  0.00           H  
ATOM    991  HE2 MET    63      45.526  30.349  63.127  1.00  0.00           H  
ATOM    992  HE3 MET    63      45.533  30.839  64.779  1.00  0.00           H  
ATOM    993  N   THR    64      48.948  25.539  61.679  1.00  0.00           N  
ATOM    994  CA  THR    64      50.011  24.488  61.902  1.00  0.00           C  
ATOM    995  C   THR    64      50.391  23.636  60.709  1.00  0.00           C  
ATOM    996  O   THR    64      51.553  23.161  60.688  1.00  0.00           O  
ATOM    997  CB  THR    64      49.543  23.412  62.865  1.00  0.00           C  
ATOM    998  CG2 THR    64      49.229  23.967  64.220  1.00  0.00           C  
ATOM    999  OG1 THR    64      48.269  22.874  62.349  1.00  0.00           O  
ATOM   1000  H   THR    64      48.067  25.179  61.339  1.00  0.00           H  
ATOM   1001  HA  THR    64      50.919  24.976  62.253  1.00  0.00           H  
ATOM   1002  HB  THR    64      50.245  22.587  62.980  1.00  0.00           H  
ATOM   1003  HG1 THR    64      47.667  23.598  62.534  1.00  0.00           H  
ATOM   1004 HG21 THR    64      50.186  24.406  64.503  1.00  0.00           H  
ATOM   1005 HG22 THR    64      48.449  24.726  64.268  1.00  0.00           H  
ATOM   1006 HG23 THR    64      48.930  23.126  64.845  1.00  0.00           H  
ATOM   1007  N   ARG    65      49.521  23.480  59.713  1.00  0.00           N  
ATOM   1008  CA  ARG    65      49.802  22.583  58.603  1.00  0.00           C  
ATOM   1009  C   ARG    65      50.730  23.248  57.671  1.00  0.00           C  
ATOM   1010  O   ARG    65      50.760  24.449  57.417  1.00  0.00           O  
ATOM   1011  CB  ARG    65      48.473  22.107  57.919  1.00  0.00           C  
ATOM   1012  CG  ARG    65      47.597  21.157  58.758  1.00  0.00           C  
ATOM   1013  CD  ARG    65      46.510  20.648  57.856  1.00  0.00           C  
ATOM   1014  NE  ARG    65      47.034  19.693  56.796  1.00  0.00           N  
ATOM   1015  CZ  ARG    65      47.456  18.439  56.963  1.00  0.00           C  
ATOM   1016  NH1 ARG    65      47.515  17.801  58.081  1.00  0.00           N  
ATOM   1017  NH2 ARG    65      48.036  17.884  55.905  1.00  0.00           N  
ATOM   1018  H   ARG    65      48.652  23.992  59.771  1.00  0.00           H  
ATOM   1019  HA  ARG    65      50.327  21.700  58.969  1.00  0.00           H  
ATOM   1020  HB2 ARG    65      47.811  22.932  57.657  1.00  0.00           H  
ATOM   1021  HB3 ARG    65      48.734  21.620  56.979  1.00  0.00           H  
ATOM   1022  HG2 ARG    65      48.195  20.298  59.062  1.00  0.00           H  
ATOM   1023  HG3 ARG    65      47.285  21.757  59.613  1.00  0.00           H  
ATOM   1024  HD2 ARG    65      45.816  20.152  58.535  1.00  0.00           H  
ATOM   1025  HD3 ARG    65      45.971  21.439  57.336  1.00  0.00           H  
ATOM   1026  HE  ARG    65      47.194  20.072  55.874  1.00  0.00           H  
ATOM   1027 HH11 ARG    65      47.205  18.222  58.946  1.00  0.00           H  
ATOM   1028 HH12 ARG    65      47.719  16.813  58.027  1.00  0.00           H  
ATOM   1029 HH21 ARG    65      47.889  18.280  54.987  1.00  0.00           H  
ATOM   1030 HH22 ARG    65      48.490  16.982  55.905  1.00  0.00           H  
ATOM   1031  N   ASP    66      51.504  22.413  57.043  1.00  0.00           N  
ATOM   1032  CA  ASP    66      52.416  22.780  55.861  1.00  0.00           C  
ATOM   1033  C   ASP    66      51.591  23.000  54.574  1.00  0.00           C  
ATOM   1034  O   ASP    66      51.484  22.083  53.723  1.00  0.00           O  
ATOM   1035  CB  ASP    66      53.430  21.603  55.674  1.00  0.00           C  
ATOM   1036  CG  ASP    66      54.530  21.827  54.628  1.00  0.00           C  
ATOM   1037  OD1 ASP    66      54.737  22.975  54.172  1.00  0.00           O  
ATOM   1038  OD2 ASP    66      55.257  20.852  54.297  1.00  0.00           O  
ATOM   1039  H   ASP    66      51.502  21.461  57.380  1.00  0.00           H  
ATOM   1040  HA  ASP    66      52.960  23.703  56.063  1.00  0.00           H  
ATOM   1041  HB2 ASP    66      53.879  21.280  56.614  1.00  0.00           H  
ATOM   1042  HB3 ASP    66      52.958  20.694  55.298  1.00  0.00           H  
ATOM   1043  N   GLU    67      50.866  24.140  54.515  1.00  0.00           N  
ATOM   1044  CA  GLU    67      49.682  24.170  53.736  1.00  0.00           C  
ATOM   1045  C   GLU    67      50.085  24.396  52.250  1.00  0.00           C  
ATOM   1046  O   GLU    67      51.174  24.876  51.989  1.00  0.00           O  
ATOM   1047  CB  GLU    67      48.714  25.224  54.263  1.00  0.00           C  
ATOM   1048  CG  GLU    67      49.293  26.668  54.191  1.00  0.00           C  
ATOM   1049  CD  GLU    67      48.335  27.888  53.948  1.00  0.00           C  
ATOM   1050  OE1 GLU    67      48.684  29.016  54.310  1.00  0.00           O  
ATOM   1051  OE2 GLU    67      47.347  27.753  53.138  1.00  0.00           O  
ATOM   1052  H   GLU    67      50.975  24.832  55.242  1.00  0.00           H  
ATOM   1053  HA  GLU    67      49.182  23.202  53.773  1.00  0.00           H  
ATOM   1054  HB2 GLU    67      47.890  25.206  53.550  1.00  0.00           H  
ATOM   1055  HB3 GLU    67      48.276  25.099  55.254  1.00  0.00           H  
ATOM   1056  HG2 GLU    67      49.890  26.811  55.092  1.00  0.00           H  
ATOM   1057  HG3 GLU    67      49.985  26.713  53.350  1.00  0.00           H  
ATOM   1058  N   PRO    68      49.227  24.156  51.227  1.00  0.00           N  
ATOM   1059  CA  PRO    68      49.584  24.431  49.810  1.00  0.00           C  
ATOM   1060  C   PRO    68      49.927  25.899  49.572  1.00  0.00           C  
ATOM   1061  O   PRO    68      49.175  26.799  49.926  1.00  0.00           O  
ATOM   1062  CB  PRO    68      48.362  23.945  48.994  1.00  0.00           C  
ATOM   1063  CG  PRO    68      47.585  23.058  49.992  1.00  0.00           C  
ATOM   1064  CD  PRO    68      47.846  23.727  51.392  1.00  0.00           C  
ATOM   1065  HA  PRO    68      50.363  23.736  49.499  1.00  0.00           H  
ATOM   1066  HB2 PRO    68      47.753  24.802  48.703  1.00  0.00           H  
ATOM   1067  HB3 PRO    68      48.816  23.545  48.087  1.00  0.00           H  
ATOM   1068  HG2 PRO    68      46.511  22.944  49.849  1.00  0.00           H  
ATOM   1069  HG3 PRO    68      47.966  22.037  49.988  1.00  0.00           H  
ATOM   1070  HD2 PRO    68      47.307  24.670  51.478  1.00  0.00           H  
ATOM   1071  HD3 PRO    68      47.616  23.033  52.202  1.00  0.00           H  
ATOM   1072  N   ARG    69      51.049  26.156  48.919  1.00  0.00           N  
ATOM   1073  CA  ARG    69      51.570  27.572  48.778  1.00  0.00           C  
ATOM   1074  C   ARG    69      52.636  27.784  47.643  1.00  0.00           C  
ATOM   1075  O   ARG    69      53.151  26.831  47.062  1.00  0.00           O  
ATOM   1076  CB  ARG    69      51.932  28.090  50.155  1.00  0.00           C  
ATOM   1077  CG  ARG    69      53.149  27.449  50.739  1.00  0.00           C  
ATOM   1078  CD  ARG    69      53.249  27.914  52.153  1.00  0.00           C  
ATOM   1079  NE  ARG    69      54.459  27.340  52.753  1.00  0.00           N  
ATOM   1080  CZ  ARG    69      54.643  26.175  53.339  1.00  0.00           C  
ATOM   1081  NH1 ARG    69      53.634  25.391  53.591  1.00  0.00           N  
ATOM   1082  NH2 ARG    69      55.722  25.804  53.742  1.00  0.00           N  
ATOM   1083  H   ARG    69      51.705  25.433  48.661  1.00  0.00           H  
ATOM   1084  HA  ARG    69      50.707  28.095  48.366  1.00  0.00           H  
ATOM   1085  HB2 ARG    69      52.217  29.140  50.103  1.00  0.00           H  
ATOM   1086  HB3 ARG    69      51.128  27.939  50.875  1.00  0.00           H  
ATOM   1087  HG2 ARG    69      53.066  26.370  50.614  1.00  0.00           H  
ATOM   1088  HG3 ARG    69      53.973  27.734  50.084  1.00  0.00           H  
ATOM   1089  HD2 ARG    69      53.148  28.999  52.121  1.00  0.00           H  
ATOM   1090  HD3 ARG    69      52.393  27.682  52.785  1.00  0.00           H  
ATOM   1091  HE  ARG    69      55.345  27.781  52.547  1.00  0.00           H  
ATOM   1092 HH11 ARG    69      52.843  25.483  52.969  1.00  0.00           H  
ATOM   1093 HH12 ARG    69      53.847  24.438  53.848  1.00  0.00           H  
ATOM   1094 HH21 ARG    69      56.626  26.184  53.500  1.00  0.00           H  
ATOM   1095 HH22 ARG    69      55.825  24.957  54.283  1.00  0.00           H  
ATOM   1096  N   THR    70      52.983  29.010  47.408  1.00  0.00           N  
ATOM   1097  CA  THR    70      53.999  29.469  46.425  1.00  0.00           C  
ATOM   1098  C   THR    70      55.297  29.821  47.176  1.00  0.00           C  
ATOM   1099  O   THR    70      56.321  29.875  46.551  1.00  0.00           O  
ATOM   1100  CB  THR    70      53.594  30.639  45.554  1.00  0.00           C  
ATOM   1101  CG2 THR    70      52.665  30.266  44.345  1.00  0.00           C  
ATOM   1102  OG1 THR    70      52.931  31.628  46.292  1.00  0.00           O  
ATOM   1103  H   THR    70      52.509  29.758  47.894  1.00  0.00           H  
ATOM   1104  HA  THR    70      54.186  28.589  45.810  1.00  0.00           H  
ATOM   1105  HB  THR    70      54.481  31.111  45.131  1.00  0.00           H  
ATOM   1106  HG1 THR    70      53.164  32.470  45.894  1.00  0.00           H  
ATOM   1107 HG21 THR    70      51.828  30.928  44.124  1.00  0.00           H  
ATOM   1108 HG22 THR    70      53.292  30.269  43.453  1.00  0.00           H  
ATOM   1109 HG23 THR    70      52.173  29.303  44.483  1.00  0.00           H  
ATOM   1110  N   ARG    71      55.277  30.105  48.456  1.00  0.00           N  
ATOM   1111  CA  ARG    71      56.462  30.495  49.214  1.00  0.00           C  
ATOM   1112  C   ARG    71      56.857  29.426  50.231  1.00  0.00           C  
ATOM   1113  O   ARG    71      55.965  28.705  50.661  1.00  0.00           O  
ATOM   1114  CB  ARG    71      56.219  31.875  49.855  1.00  0.00           C  
ATOM   1115  CG  ARG    71      55.964  33.027  48.993  1.00  0.00           C  
ATOM   1116  CD  ARG    71      55.703  34.262  49.922  1.00  0.00           C  
ATOM   1117  NE  ARG    71      54.549  34.133  50.766  1.00  0.00           N  
ATOM   1118  CZ  ARG    71      54.176  34.932  51.711  1.00  0.00           C  
ATOM   1119  NH1 ARG    71      54.690  36.114  51.839  1.00  0.00           N  
ATOM   1120  NH2 ARG    71      53.331  34.559  52.537  1.00  0.00           N  
ATOM   1121  H   ARG    71      54.401  30.136  48.957  1.00  0.00           H  
ATOM   1122  HA  ARG    71      57.274  30.691  48.513  1.00  0.00           H  
ATOM   1123  HB2 ARG    71      55.412  31.694  50.564  1.00  0.00           H  
ATOM   1124  HB3 ARG    71      57.095  32.149  50.442  1.00  0.00           H  
ATOM   1125  HG2 ARG    71      56.943  33.298  48.599  1.00  0.00           H  
ATOM   1126  HG3 ARG    71      55.103  32.793  48.367  1.00  0.00           H  
ATOM   1127  HD2 ARG    71      56.415  34.277  50.746  1.00  0.00           H  
ATOM   1128  HD3 ARG    71      55.690  35.095  49.220  1.00  0.00           H  
ATOM   1129  HE  ARG    71      54.160  33.203  50.833  1.00  0.00           H  
ATOM   1130 HH11 ARG    71      55.405  36.467  51.220  1.00  0.00           H  
ATOM   1131 HH12 ARG    71      54.234  36.717  52.509  1.00  0.00           H  
ATOM   1132 HH21 ARG    71      52.889  33.651  52.538  1.00  0.00           H  
ATOM   1133 HH22 ARG    71      53.017  35.171  53.278  1.00  0.00           H  
ATOM   1134  N   PRO    72      58.098  29.360  50.669  1.00  0.00           N  
ATOM   1135  CA  PRO    72      58.415  28.578  51.886  1.00  0.00           C  
ATOM   1136  C   PRO    72      57.638  28.994  53.103  1.00  0.00           C  
ATOM   1137  O   PRO    72      57.178  28.117  53.848  1.00  0.00           O  
ATOM   1138  CB  PRO    72      59.902  28.838  52.110  1.00  0.00           C  
ATOM   1139  CG  PRO    72      60.153  30.233  51.480  1.00  0.00           C  
ATOM   1140  CD  PRO    72      59.227  30.213  50.232  1.00  0.00           C  
ATOM   1141  HA  PRO    72      58.215  27.527  51.683  1.00  0.00           H  
ATOM   1142  HB2 PRO    72      60.150  28.862  53.172  1.00  0.00           H  
ATOM   1143  HB3 PRO    72      60.365  27.980  51.623  1.00  0.00           H  
ATOM   1144  HG2 PRO    72      59.801  31.003  52.168  1.00  0.00           H  
ATOM   1145  HG3 PRO    72      61.193  30.265  51.154  1.00  0.00           H  
ATOM   1146  HD2 PRO    72      58.878  31.215  49.982  1.00  0.00           H  
ATOM   1147  HD3 PRO    72      59.731  29.832  49.343  1.00  0.00           H  
ATOM   1148  N   GLU    73      57.311  30.310  53.312  1.00  0.00           N  
ATOM   1149  CA  GLU    73      56.518  30.684  54.465  1.00  0.00           C  
ATOM   1150  C   GLU    73      55.042  30.462  54.249  1.00  0.00           C  
ATOM   1151  O   GLU    73      54.591  30.519  53.110  1.00  0.00           O  
ATOM   1152  CB  GLU    73      56.684  32.101  54.849  1.00  0.00           C  
ATOM   1153  CG  GLU    73      56.018  33.234  54.038  1.00  0.00           C  
ATOM   1154  CD  GLU    73      56.452  34.579  54.534  1.00  0.00           C  
ATOM   1155  OE1 GLU    73      56.048  34.931  55.612  1.00  0.00           O  
ATOM   1156  OE2 GLU    73      57.097  35.295  53.757  1.00  0.00           O  
ATOM   1157  H   GLU    73      57.685  31.081  52.775  1.00  0.00           H  
ATOM   1158  HA  GLU    73      56.800  30.043  55.299  1.00  0.00           H  
ATOM   1159  HB2 GLU    73      56.285  32.177  55.861  1.00  0.00           H  
ATOM   1160  HB3 GLU    73      57.732  32.358  54.998  1.00  0.00           H  
ATOM   1161  HG2 GLU    73      56.399  33.072  53.029  1.00  0.00           H  
ATOM   1162  HG3 GLU    73      54.929  33.218  54.060  1.00  0.00           H  
ATOM   1163  N   MET    74      54.272  30.310  55.329  1.00  0.00           N  
ATOM   1164  CA  MET    74      52.805  30.278  55.349  1.00  0.00           C  
ATOM   1165  C   MET    74      52.326  31.337  56.341  1.00  0.00           C  
ATOM   1166  O   MET    74      52.946  31.607  57.370  1.00  0.00           O  
ATOM   1167  CB  MET    74      52.347  28.902  55.571  1.00  0.00           C  
ATOM   1168  CG  MET    74      52.642  28.262  56.942  1.00  0.00           C  
ATOM   1169  SD  MET    74      54.281  28.456  57.760  1.00  0.00           S  
ATOM   1170  CE  MET    74      55.316  27.315  56.797  1.00  0.00           C  
ATOM   1171  H   MET    74      54.663  30.387  56.258  1.00  0.00           H  
ATOM   1172  HA  MET    74      52.494  30.618  54.361  1.00  0.00           H  
ATOM   1173  HB2 MET    74      51.281  28.880  55.345  1.00  0.00           H  
ATOM   1174  HB3 MET    74      52.877  28.287  54.844  1.00  0.00           H  
ATOM   1175  HG2 MET    74      51.966  28.754  57.642  1.00  0.00           H  
ATOM   1176  HG3 MET    74      52.333  27.225  56.804  1.00  0.00           H  
ATOM   1177  HE1 MET    74      54.862  26.367  56.511  1.00  0.00           H  
ATOM   1178  HE2 MET    74      55.627  27.773  55.858  1.00  0.00           H  
ATOM   1179  HE3 MET    74      56.195  27.232  57.438  1.00  0.00           H  
ATOM   1180  N   VAL    75      51.149  31.891  56.079  1.00  0.00           N  
ATOM   1181  CA  VAL    75      50.528  32.956  56.831  1.00  0.00           C  
ATOM   1182  C   VAL    75      49.981  32.587  58.204  1.00  0.00           C  
ATOM   1183  O   VAL    75      49.282  33.394  58.848  1.00  0.00           O  
ATOM   1184  CB  VAL    75      49.614  33.860  56.015  1.00  0.00           C  
ATOM   1185  CG1 VAL    75      48.479  33.095  55.438  1.00  0.00           C  
ATOM   1186  CG2 VAL    75      50.193  34.605  54.760  1.00  0.00           C  
ATOM   1187  H   VAL    75      50.626  31.686  55.238  1.00  0.00           H  
ATOM   1188  HA  VAL    75      51.338  33.633  57.104  1.00  0.00           H  
ATOM   1189  HB  VAL    75      49.277  34.658  56.676  1.00  0.00           H  
ATOM   1190 HG11 VAL    75      48.018  32.569  56.274  1.00  0.00           H  
ATOM   1191 HG12 VAL    75      47.747  33.825  55.089  1.00  0.00           H  
ATOM   1192 HG13 VAL    75      48.829  32.352  54.722  1.00  0.00           H  
ATOM   1193 HG21 VAL    75      50.857  33.966  54.177  1.00  0.00           H  
ATOM   1194 HG22 VAL    75      49.424  34.986  54.089  1.00  0.00           H  
ATOM   1195 HG23 VAL    75      50.815  35.432  55.102  1.00  0.00           H  
ATOM   1196  N   LYS    76      50.314  31.465  58.906  1.00  0.00           N  
ATOM   1197  CA  LYS    76      49.995  31.199  60.342  1.00  0.00           C  
ATOM   1198  C   LYS    76      50.108  32.396  61.294  1.00  0.00           C  
ATOM   1199  O   LYS    76      51.187  32.908  61.597  1.00  0.00           O  
ATOM   1200  CB  LYS    76      50.801  29.955  60.905  1.00  0.00           C  
ATOM   1201  CG  LYS    76      52.342  30.051  60.862  1.00  0.00           C  
ATOM   1202  CD  LYS    76      53.018  28.844  61.596  1.00  0.00           C  
ATOM   1203  CE  LYS    76      54.495  28.795  61.313  1.00  0.00           C  
ATOM   1204  NZ  LYS    76      55.208  28.123  62.441  1.00  0.00           N  
ATOM   1205  H   LYS    76      51.001  30.879  58.453  1.00  0.00           H  
ATOM   1206  HA  LYS    76      48.939  30.930  60.300  1.00  0.00           H  
ATOM   1207  HB2 LYS    76      50.413  29.812  61.914  1.00  0.00           H  
ATOM   1208  HB3 LYS    76      50.519  29.046  60.376  1.00  0.00           H  
ATOM   1209  HG2 LYS    76      52.623  30.132  59.812  1.00  0.00           H  
ATOM   1210  HG3 LYS    76      52.620  30.934  61.438  1.00  0.00           H  
ATOM   1211  HD2 LYS    76      52.952  28.913  62.681  1.00  0.00           H  
ATOM   1212  HD3 LYS    76      52.554  27.908  61.284  1.00  0.00           H  
ATOM   1213  HE2 LYS    76      54.558  28.491  60.267  1.00  0.00           H  
ATOM   1214  HE3 LYS    76      54.710  29.861  61.388  1.00  0.00           H  
ATOM   1215  HZ1 LYS    76      56.204  28.149  62.273  1.00  0.00           H  
ATOM   1216  HZ2 LYS    76      54.987  28.425  63.379  1.00  0.00           H  
ATOM   1217  HZ3 LYS    76      55.023  27.130  62.468  1.00  0.00           H  
ATOM   1218  N   GLY    77      49.072  32.740  62.051  1.00  0.00           N  
ATOM   1219  CA  GLY    77      49.094  33.724  63.128  1.00  0.00           C  
ATOM   1220  C   GLY    77      48.309  34.981  62.795  1.00  0.00           C  
ATOM   1221  O   GLY    77      47.988  35.793  63.652  1.00  0.00           O  
ATOM   1222  H   GLY    77      48.175  32.310  61.876  1.00  0.00           H  
ATOM   1223  HA2 GLY    77      48.653  33.269  64.014  1.00  0.00           H  
ATOM   1224  HA3 GLY    77      50.102  34.047  63.391  1.00  0.00           H  
ATOM   1225  N   GLY    78      47.964  35.231  61.491  1.00  0.00           N  
ATOM   1226  CA  GLY    78      47.283  36.453  61.048  1.00  0.00           C  
ATOM   1227  C   GLY    78      45.785  36.136  60.968  1.00  0.00           C  
ATOM   1228  O   GLY    78      45.365  34.962  61.180  1.00  0.00           O  
ATOM   1229  H   GLY    78      48.256  34.585  60.771  1.00  0.00           H  
ATOM   1230  HA2 GLY    78      47.362  37.243  61.794  1.00  0.00           H  
ATOM   1231  HA3 GLY    78      47.799  36.780  60.146  1.00  0.00           H  
ATOM   1232  N   LEU    79      44.987  37.114  60.571  1.00  0.00           N  
ATOM   1233  CA  LEU    79      43.588  36.834  60.407  1.00  0.00           C  
ATOM   1234  C   LEU    79      43.307  35.632  59.463  1.00  0.00           C  
ATOM   1235  O   LEU    79      42.550  34.787  59.743  1.00  0.00           O  
ATOM   1236  CB  LEU    79      42.846  38.121  60.033  1.00  0.00           C  
ATOM   1237  CG  LEU    79      41.320  37.893  60.152  1.00  0.00           C  
ATOM   1238  CD1 LEU    79      41.035  37.851  61.647  1.00  0.00           C  
ATOM   1239  CD2 LEU    79      40.439  38.925  59.432  1.00  0.00           C  
ATOM   1240  H   LEU    79      45.305  38.046  60.340  1.00  0.00           H  
ATOM   1241  HA  LEU    79      43.236  36.459  61.369  1.00  0.00           H  
ATOM   1242  HB2 LEU    79      43.042  38.972  60.686  1.00  0.00           H  
ATOM   1243  HB3 LEU    79      42.942  38.307  58.963  1.00  0.00           H  
ATOM   1244  HG  LEU    79      41.046  36.966  59.648  1.00  0.00           H  
ATOM   1245 HD11 LEU    79      41.142  38.833  62.109  1.00  0.00           H  
ATOM   1246 HD12 LEU    79      39.971  37.631  61.734  1.00  0.00           H  
ATOM   1247 HD13 LEU    79      41.465  37.117  62.327  1.00  0.00           H  
ATOM   1248 HD21 LEU    79      39.401  38.627  59.585  1.00  0.00           H  
ATOM   1249 HD22 LEU    79      40.787  39.841  59.909  1.00  0.00           H  
ATOM   1250 HD23 LEU    79      40.696  38.973  58.374  1.00  0.00           H  
ATOM   1251  N   LEU    80      44.006  35.589  58.304  1.00  0.00           N  
ATOM   1252  CA  LEU    80      43.905  34.665  57.102  1.00  0.00           C  
ATOM   1253  C   LEU    80      44.322  33.172  57.423  1.00  0.00           C  
ATOM   1254  O   LEU    80      44.621  32.327  56.541  1.00  0.00           O  
ATOM   1255  CB  LEU    80      44.645  35.289  55.891  1.00  0.00           C  
ATOM   1256  CG  LEU    80      44.557  34.601  54.486  1.00  0.00           C  
ATOM   1257  CD1 LEU    80      43.129  34.438  53.975  1.00  0.00           C  
ATOM   1258  CD2 LEU    80      45.398  35.411  53.510  1.00  0.00           C  
ATOM   1259  H   LEU    80      44.803  36.208  58.349  1.00  0.00           H  
ATOM   1260  HA  LEU    80      42.830  34.773  56.956  1.00  0.00           H  
ATOM   1261  HB2 LEU    80      44.386  36.345  55.814  1.00  0.00           H  
ATOM   1262  HB3 LEU    80      45.709  35.368  56.116  1.00  0.00           H  
ATOM   1263  HG  LEU    80      45.032  33.626  54.600  1.00  0.00           H  
ATOM   1264 HD11 LEU    80      43.260  34.036  52.970  1.00  0.00           H  
ATOM   1265 HD12 LEU    80      42.673  33.657  54.584  1.00  0.00           H  
ATOM   1266 HD13 LEU    80      42.537  35.351  53.920  1.00  0.00           H  
ATOM   1267 HD21 LEU    80      45.089  36.451  53.618  1.00  0.00           H  
ATOM   1268 HD22 LEU    80      46.435  35.191  53.762  1.00  0.00           H  
ATOM   1269 HD23 LEU    80      45.105  35.075  52.515  1.00  0.00           H  
ATOM   1270  N   SER    81      44.480  32.857  58.733  1.00  0.00           N  
ATOM   1271  CA  SER    81      44.851  31.493  59.160  1.00  0.00           C  
ATOM   1272  C   SER    81      43.914  30.897  60.191  1.00  0.00           C  
ATOM   1273  O   SER    81      44.070  29.780  60.671  1.00  0.00           O  
ATOM   1274  CB  SER    81      46.336  31.468  59.592  1.00  0.00           C  
ATOM   1275  OG  SER    81      46.384  32.088  60.873  1.00  0.00           O  
ATOM   1276  H   SER    81      44.226  33.449  59.511  1.00  0.00           H  
ATOM   1277  HA  SER    81      44.786  30.758  58.359  1.00  0.00           H  
ATOM   1278  HB2 SER    81      46.720  30.475  59.828  1.00  0.00           H  
ATOM   1279  HB3 SER    81      46.969  31.941  58.842  1.00  0.00           H  
ATOM   1280  HG  SER    81      46.234  33.035  60.823  1.00  0.00           H  
ATOM   1281  N   MET    82      42.843  31.700  60.586  1.00  0.00           N  
ATOM   1282  CA  MET    82      41.872  31.330  61.612  1.00  0.00           C  
ATOM   1283  C   MET    82      40.603  30.655  61.138  1.00  0.00           C  
ATOM   1284  O   MET    82      40.435  30.573  59.927  1.00  0.00           O  
ATOM   1285  CB  MET    82      41.488  32.560  62.350  1.00  0.00           C  
ATOM   1286  CG  MET    82      42.765  33.270  62.970  1.00  0.00           C  
ATOM   1287  SD  MET    82      42.395  34.897  63.814  1.00  0.00           S  
ATOM   1288  CE  MET    82      44.103  35.116  64.452  1.00  0.00           C  
ATOM   1289  H   MET    82      42.908  32.625  60.184  1.00  0.00           H  
ATOM   1290  HA  MET    82      42.371  30.687  62.338  1.00  0.00           H  
ATOM   1291  HB2 MET    82      40.962  33.202  61.642  1.00  0.00           H  
ATOM   1292  HB3 MET    82      40.733  32.335  63.103  1.00  0.00           H  
ATOM   1293  HG2 MET    82      43.287  32.655  63.704  1.00  0.00           H  
ATOM   1294  HG3 MET    82      43.513  33.563  62.232  1.00  0.00           H  
ATOM   1295  HE1 MET    82      44.151  35.747  65.338  1.00  0.00           H  
ATOM   1296  HE2 MET    82      44.616  34.169  64.619  1.00  0.00           H  
ATOM   1297  HE3 MET    82      44.680  35.642  63.691  1.00  0.00           H  
ATOM   1298  N   ASP    83      39.816  30.107  62.104  1.00  0.00           N  
ATOM   1299  CA  ASP    83      38.514  29.494  61.885  1.00  0.00           C  
ATOM   1300  C   ASP    83      37.306  30.080  62.813  1.00  0.00           C  
ATOM   1301  O   ASP    83      37.540  30.722  63.883  1.00  0.00           O  
ATOM   1302  CB  ASP    83      38.624  27.996  61.894  1.00  0.00           C  
ATOM   1303  CG  ASP    83      39.148  27.305  63.164  1.00  0.00           C  
ATOM   1304  OD1 ASP    83      39.375  26.092  63.036  1.00  0.00           O  
ATOM   1305  OD2 ASP    83      39.231  27.977  64.195  1.00  0.00           O  
ATOM   1306  H   ASP    83      40.202  30.109  63.037  1.00  0.00           H  
ATOM   1307  HA  ASP    83      38.259  29.774  60.864  1.00  0.00           H  
ATOM   1308  HB2 ASP    83      37.630  27.592  61.700  1.00  0.00           H  
ATOM   1309  HB3 ASP    83      39.146  27.662  60.998  1.00  0.00           H  
ATOM   1310  N   PRO    84      36.005  29.873  62.502  1.00  0.00           N  
ATOM   1311  CA  PRO    84      34.945  30.353  63.341  1.00  0.00           C  
ATOM   1312  C   PRO    84      34.936  29.600  64.700  1.00  0.00           C  
ATOM   1313  O   PRO    84      35.204  28.403  64.699  1.00  0.00           O  
ATOM   1314  CB  PRO    84      33.595  30.048  62.631  1.00  0.00           C  
ATOM   1315  CG  PRO    84      34.017  29.742  61.124  1.00  0.00           C  
ATOM   1316  CD  PRO    84      35.424  29.206  61.343  1.00  0.00           C  
ATOM   1317  HA  PRO    84      35.062  31.433  63.434  1.00  0.00           H  
ATOM   1318  HB2 PRO    84      33.187  29.152  63.097  1.00  0.00           H  
ATOM   1319  HB3 PRO    84      32.896  30.881  62.693  1.00  0.00           H  
ATOM   1320  HG2 PRO    84      33.453  28.904  60.715  1.00  0.00           H  
ATOM   1321  HG3 PRO    84      33.946  30.613  60.473  1.00  0.00           H  
ATOM   1322  HD2 PRO    84      35.344  28.135  61.525  1.00  0.00           H  
ATOM   1323  HD3 PRO    84      36.111  29.483  60.544  1.00  0.00           H  
ATOM   1324  N   PRO    85      34.368  30.157  65.726  1.00  0.00           N  
ATOM   1325  CA  PRO    85      33.680  31.511  65.771  1.00  0.00           C  
ATOM   1326  C   PRO    85      34.701  32.715  65.729  1.00  0.00           C  
ATOM   1327  O   PRO    85      34.338  33.817  65.356  1.00  0.00           O  
ATOM   1328  CB  PRO    85      32.834  31.523  67.017  1.00  0.00           C  
ATOM   1329  CG  PRO    85      32.859  30.091  67.667  1.00  0.00           C  
ATOM   1330  CD  PRO    85      34.077  29.428  67.010  1.00  0.00           C  
ATOM   1331  HA  PRO    85      32.997  31.568  64.923  1.00  0.00           H  
ATOM   1332  HB2 PRO    85      33.329  32.025  67.847  1.00  0.00           H  
ATOM   1333  HB3 PRO    85      31.830  31.878  66.783  1.00  0.00           H  
ATOM   1334  HG2 PRO    85      32.890  30.090  68.756  1.00  0.00           H  
ATOM   1335  HG3 PRO    85      31.935  29.587  67.386  1.00  0.00           H  
ATOM   1336  HD2 PRO    85      34.870  29.712  67.703  1.00  0.00           H  
ATOM   1337  HD3 PRO    85      33.983  28.351  66.870  1.00  0.00           H  
ATOM   1338  N   GLU    86      35.985  32.452  65.925  1.00  0.00           N  
ATOM   1339  CA  GLU    86      37.018  33.458  66.213  1.00  0.00           C  
ATOM   1340  C   GLU    86      37.441  34.245  64.912  1.00  0.00           C  
ATOM   1341  O   GLU    86      37.449  35.468  64.928  1.00  0.00           O  
ATOM   1342  CB  GLU    86      38.272  32.831  66.883  1.00  0.00           C  
ATOM   1343  CG  GLU    86      39.166  33.882  67.549  1.00  0.00           C  
ATOM   1344  CD  GLU    86      38.705  34.031  68.985  1.00  0.00           C  
ATOM   1345  OE1 GLU    86      37.601  34.516  69.202  1.00  0.00           O  
ATOM   1346  OE2 GLU    86      39.444  33.605  69.920  1.00  0.00           O  
ATOM   1347  H   GLU    86      36.222  31.474  66.017  1.00  0.00           H  
ATOM   1348  HA  GLU    86      36.653  34.185  66.939  1.00  0.00           H  
ATOM   1349  HB2 GLU    86      37.914  32.133  67.639  1.00  0.00           H  
ATOM   1350  HB3 GLU    86      38.776  32.221  66.133  1.00  0.00           H  
ATOM   1351  HG2 GLU    86      40.206  33.584  67.413  1.00  0.00           H  
ATOM   1352  HG3 GLU    86      39.016  34.794  66.971  1.00  0.00           H  
ATOM   1353  N   HIE    87      37.708  33.595  63.770  1.00  0.00           N  
ATOM   1354  CA  HIE    87      37.819  34.388  62.504  1.00  0.00           C  
ATOM   1355  C   HIE    87      36.605  35.297  62.350  1.00  0.00           C  
ATOM   1356  O   HIE    87      36.772  36.462  62.053  1.00  0.00           O  
ATOM   1357  CB  HIE    87      37.966  33.513  61.234  1.00  0.00           C  
ATOM   1358  CG  HIE    87      37.763  34.198  59.894  1.00  0.00           C  
ATOM   1359  CD2 HIE    87      38.425  35.301  59.513  1.00  0.00           C  
ATOM   1360  ND1 HIE    87      36.902  33.784  58.886  1.00  0.00           N  
ATOM   1361  CE1 HIE    87      37.004  34.752  57.969  1.00  0.00           C  
ATOM   1362  NE2 HIE    87      37.894  35.645  58.304  1.00  0.00           N  
ATOM   1363  H   HIE    87      37.629  32.589  63.713  1.00  0.00           H  
ATOM   1364  HA  HIE    87      38.707  35.005  62.650  1.00  0.00           H  
ATOM   1365  HB2 HIE    87      38.876  32.918  61.164  1.00  0.00           H  
ATOM   1366  HB3 HIE    87      37.191  32.750  61.294  1.00  0.00           H  
ATOM   1367  HD2 HIE    87      39.147  35.850  60.100  1.00  0.00           H  
ATOM   1368  HE1 HIE    87      36.363  34.862  57.107  1.00  0.00           H  
ATOM   1369  HE2 HIE    87      38.303  36.275  57.629  1.00  0.00           H  
ATOM   1370  N   SER    88      35.368  34.766  62.518  1.00  0.00           N  
ATOM   1371  CA  SER    88      34.184  35.561  62.102  1.00  0.00           C  
ATOM   1372  C   SER    88      33.897  36.681  63.106  1.00  0.00           C  
ATOM   1373  O   SER    88      33.449  37.697  62.572  1.00  0.00           O  
ATOM   1374  CB  SER    88      33.017  34.585  61.922  1.00  0.00           C  
ATOM   1375  OG  SER    88      33.405  33.311  61.327  1.00  0.00           O  
ATOM   1376  H   SER    88      35.141  33.813  62.764  1.00  0.00           H  
ATOM   1377  HA  SER    88      34.427  35.919  61.101  1.00  0.00           H  
ATOM   1378  HB2 SER    88      32.511  34.300  62.844  1.00  0.00           H  
ATOM   1379  HB3 SER    88      32.240  34.926  61.239  1.00  0.00           H  
ATOM   1380  HG  SER    88      32.660  32.708  61.375  1.00  0.00           H  
ATOM   1381  N   ARG    89      34.100  36.462  64.358  1.00  0.00           N  
ATOM   1382  CA  ARG    89      34.130  37.460  65.447  1.00  0.00           C  
ATOM   1383  C   ARG    89      35.165  38.550  65.164  1.00  0.00           C  
ATOM   1384  O   ARG    89      34.716  39.641  64.931  1.00  0.00           O  
ATOM   1385  CB  ARG    89      34.337  36.708  66.757  1.00  0.00           C  
ATOM   1386  CG  ARG    89      34.600  37.560  67.994  1.00  0.00           C  
ATOM   1387  CD  ARG    89      34.901  36.814  69.308  1.00  0.00           C  
ATOM   1388  NE  ARG    89      35.351  37.688  70.370  1.00  0.00           N  
ATOM   1389  CZ  ARG    89      36.668  37.796  70.579  1.00  0.00           C  
ATOM   1390  NH1 ARG    89      37.642  37.004  70.119  1.00  0.00           N  
ATOM   1391  NH2 ARG    89      37.079  38.788  71.272  1.00  0.00           N  
ATOM   1392  H   ARG    89      34.321  35.505  64.591  1.00  0.00           H  
ATOM   1393  HA  ARG    89      33.130  37.875  65.566  1.00  0.00           H  
ATOM   1394  HB2 ARG    89      33.506  36.044  66.992  1.00  0.00           H  
ATOM   1395  HB3 ARG    89      35.197  36.065  66.570  1.00  0.00           H  
ATOM   1396  HG2 ARG    89      35.414  38.237  67.737  1.00  0.00           H  
ATOM   1397  HG3 ARG    89      33.697  38.164  68.086  1.00  0.00           H  
ATOM   1398  HD2 ARG    89      34.060  36.213  69.653  1.00  0.00           H  
ATOM   1399  HD3 ARG    89      35.663  36.061  69.104  1.00  0.00           H  
ATOM   1400  HE  ARG    89      34.667  38.307  70.782  1.00  0.00           H  
ATOM   1401 HH11 ARG    89      37.349  36.093  69.798  1.00  0.00           H  
ATOM   1402 HH12 ARG    89      38.621  37.251  70.113  1.00  0.00           H  
ATOM   1403 HH21 ARG    89      36.510  39.582  71.530  1.00  0.00           H  
ATOM   1404 HH22 ARG    89      38.038  38.857  71.581  1.00  0.00           H  
ATOM   1405  N   LEU    90      36.458  38.207  65.040  1.00  0.00           N  
ATOM   1406  CA  LEU    90      37.476  39.205  64.788  1.00  0.00           C  
ATOM   1407  C   LEU    90      37.276  39.888  63.425  1.00  0.00           C  
ATOM   1408  O   LEU    90      37.561  41.101  63.349  1.00  0.00           O  
ATOM   1409  CB  LEU    90      38.888  38.546  64.773  1.00  0.00           C  
ATOM   1410  CG  LEU    90      39.235  37.982  66.216  1.00  0.00           C  
ATOM   1411  CD1 LEU    90      40.497  37.102  66.211  1.00  0.00           C  
ATOM   1412  CD2 LEU    90      39.306  39.078  67.281  1.00  0.00           C  
ATOM   1413  H   LEU    90      36.745  37.266  65.267  1.00  0.00           H  
ATOM   1414  HA  LEU    90      37.434  39.925  65.604  1.00  0.00           H  
ATOM   1415  HB2 LEU    90      38.908  37.734  64.046  1.00  0.00           H  
ATOM   1416  HB3 LEU    90      39.546  39.327  64.394  1.00  0.00           H  
ATOM   1417  HG  LEU    90      38.397  37.314  66.418  1.00  0.00           H  
ATOM   1418 HD11 LEU    90      41.370  37.737  66.063  1.00  0.00           H  
ATOM   1419 HD12 LEU    90      40.525  36.710  67.228  1.00  0.00           H  
ATOM   1420 HD13 LEU    90      40.445  36.354  65.420  1.00  0.00           H  
ATOM   1421 HD21 LEU    90      39.161  38.600  68.250  1.00  0.00           H  
ATOM   1422 HD22 LEU    90      40.323  39.471  67.270  1.00  0.00           H  
ATOM   1423 HD23 LEU    90      38.623  39.900  67.069  1.00  0.00           H  
ATOM   1424  N   ARG    91      36.742  39.213  62.421  1.00  0.00           N  
ATOM   1425  CA  ARG    91      36.255  39.843  61.176  1.00  0.00           C  
ATOM   1426  C   ARG    91      35.119  40.831  61.458  1.00  0.00           C  
ATOM   1427  O   ARG    91      35.191  41.968  61.069  1.00  0.00           O  
ATOM   1428  CB  ARG    91      36.041  38.755  60.094  1.00  0.00           C  
ATOM   1429  CG  ARG    91      35.579  39.183  58.678  1.00  0.00           C  
ATOM   1430  CD  ARG    91      36.552  40.082  58.081  1.00  0.00           C  
ATOM   1431  NE  ARG    91      36.019  40.722  56.806  1.00  0.00           N  
ATOM   1432  CZ  ARG    91      36.518  40.637  55.601  1.00  0.00           C  
ATOM   1433  NH1 ARG    91      37.606  40.092  55.255  1.00  0.00           N  
ATOM   1434  NH2 ARG    91      36.037  41.301  54.692  1.00  0.00           N  
ATOM   1435  H   ARG    91      36.607  38.226  62.590  1.00  0.00           H  
ATOM   1436  HA  ARG    91      37.068  40.515  60.899  1.00  0.00           H  
ATOM   1437  HB2 ARG    91      36.946  38.147  60.089  1.00  0.00           H  
ATOM   1438  HB3 ARG    91      35.233  38.091  60.403  1.00  0.00           H  
ATOM   1439  HG2 ARG    91      35.517  38.245  58.126  1.00  0.00           H  
ATOM   1440  HG3 ARG    91      34.577  39.604  58.758  1.00  0.00           H  
ATOM   1441  HD2 ARG    91      36.595  40.988  58.685  1.00  0.00           H  
ATOM   1442  HD3 ARG    91      37.467  39.526  57.878  1.00  0.00           H  
ATOM   1443  HE  ARG    91      35.162  41.251  56.899  1.00  0.00           H  
ATOM   1444 HH11 ARG    91      38.106  39.510  55.913  1.00  0.00           H  
ATOM   1445 HH12 ARG    91      37.715  39.853  54.279  1.00  0.00           H  
ATOM   1446 HH21 ARG    91      35.146  41.774  54.720  1.00  0.00           H  
ATOM   1447 HH22 ARG    91      36.548  41.421  53.827  1.00  0.00           H  
ATOM   1448  N   ARG    92      34.017  40.409  62.087  1.00  0.00           N  
ATOM   1449  CA  ARG    92      32.916  41.298  62.413  1.00  0.00           C  
ATOM   1450  C   ARG    92      33.382  42.530  63.198  1.00  0.00           C  
ATOM   1451  O   ARG    92      32.929  43.619  62.866  1.00  0.00           O  
ATOM   1452  CB  ARG    92      31.896  40.405  63.149  1.00  0.00           C  
ATOM   1453  CG  ARG    92      30.601  41.105  63.485  1.00  0.00           C  
ATOM   1454  CD  ARG    92      29.836  41.727  62.313  1.00  0.00           C  
ATOM   1455  NE  ARG    92      28.715  42.550  62.814  1.00  0.00           N  
ATOM   1456  CZ  ARG    92      28.027  43.485  62.209  1.00  0.00           C  
ATOM   1457  NH1 ARG    92      28.033  43.667  60.914  1.00  0.00           N  
ATOM   1458  NH2 ARG    92      27.389  44.338  62.919  1.00  0.00           N  
ATOM   1459  H   ARG    92      33.987  39.441  62.374  1.00  0.00           H  
ATOM   1460  HA  ARG    92      32.483  41.595  61.459  1.00  0.00           H  
ATOM   1461  HB2 ARG    92      31.713  39.589  62.450  1.00  0.00           H  
ATOM   1462  HB3 ARG    92      32.360  39.943  64.020  1.00  0.00           H  
ATOM   1463  HG2 ARG    92      30.020  40.391  64.071  1.00  0.00           H  
ATOM   1464  HG3 ARG    92      30.837  41.946  64.137  1.00  0.00           H  
ATOM   1465  HD2 ARG    92      30.397  42.557  61.884  1.00  0.00           H  
ATOM   1466  HD3 ARG    92      29.616  40.945  61.586  1.00  0.00           H  
ATOM   1467  HE  ARG    92      28.692  42.594  63.822  1.00  0.00           H  
ATOM   1468 HH11 ARG    92      28.430  42.947  60.329  1.00  0.00           H  
ATOM   1469 HH12 ARG    92      27.535  44.422  60.463  1.00  0.00           H  
ATOM   1470 HH21 ARG    92      27.439  44.382  63.927  1.00  0.00           H  
ATOM   1471 HH22 ARG    92      26.649  44.928  62.564  1.00  0.00           H  
ATOM   1472  N   LEU    93      34.219  42.378  64.185  1.00  0.00           N  
ATOM   1473  CA  LEU    93      34.780  43.436  65.037  1.00  0.00           C  
ATOM   1474  C   LEU    93      35.614  44.486  64.310  1.00  0.00           C  
ATOM   1475  O   LEU    93      35.603  45.685  64.658  1.00  0.00           O  
ATOM   1476  CB  LEU    93      35.515  42.731  66.239  1.00  0.00           C  
ATOM   1477  CG  LEU    93      34.507  42.173  67.333  1.00  0.00           C  
ATOM   1478  CD1 LEU    93      35.112  41.158  68.367  1.00  0.00           C  
ATOM   1479  CD2 LEU    93      33.975  43.238  68.323  1.00  0.00           C  
ATOM   1480  H   LEU    93      34.629  41.454  64.184  1.00  0.00           H  
ATOM   1481  HA  LEU    93      33.943  44.010  65.434  1.00  0.00           H  
ATOM   1482  HB2 LEU    93      36.056  41.891  65.803  1.00  0.00           H  
ATOM   1483  HB3 LEU    93      36.283  43.364  66.687  1.00  0.00           H  
ATOM   1484  HG  LEU    93      33.716  41.658  66.787  1.00  0.00           H  
ATOM   1485 HD11 LEU    93      34.296  40.717  68.939  1.00  0.00           H  
ATOM   1486 HD12 LEU    93      35.677  40.461  67.749  1.00  0.00           H  
ATOM   1487 HD13 LEU    93      35.870  41.559  69.041  1.00  0.00           H  
ATOM   1488 HD21 LEU    93      33.047  43.572  67.860  1.00  0.00           H  
ATOM   1489 HD22 LEU    93      33.641  42.801  69.264  1.00  0.00           H  
ATOM   1490 HD23 LEU    93      34.698  44.033  68.510  1.00  0.00           H  
ATOM   1491  N   VAL    94      36.308  44.151  63.233  1.00  0.00           N  
ATOM   1492  CA  VAL    94      37.033  45.135  62.356  1.00  0.00           C  
ATOM   1493  C   VAL    94      36.118  45.764  61.267  1.00  0.00           C  
ATOM   1494  O   VAL    94      36.129  46.955  61.208  1.00  0.00           O  
ATOM   1495  CB  VAL    94      38.322  44.615  61.796  1.00  0.00           C  
ATOM   1496  CG1 VAL    94      38.150  43.453  60.846  1.00  0.00           C  
ATOM   1497  CG2 VAL    94      39.392  45.595  61.283  1.00  0.00           C  
ATOM   1498  H   VAL    94      36.255  43.197  62.903  1.00  0.00           H  
ATOM   1499  HA  VAL    94      37.330  45.972  62.990  1.00  0.00           H  
ATOM   1500  HB  VAL    94      38.838  44.137  62.629  1.00  0.00           H  
ATOM   1501 HG11 VAL    94      39.056  42.876  60.657  1.00  0.00           H  
ATOM   1502 HG12 VAL    94      37.368  42.829  61.279  1.00  0.00           H  
ATOM   1503 HG13 VAL    94      37.645  43.902  59.992  1.00  0.00           H  
ATOM   1504 HG21 VAL    94      40.253  45.034  60.920  1.00  0.00           H  
ATOM   1505 HG22 VAL    94      39.046  46.185  60.435  1.00  0.00           H  
ATOM   1506 HG23 VAL    94      39.587  46.258  62.126  1.00  0.00           H  
ATOM   1507  N   VAL    95      35.139  45.039  60.722  1.00  0.00           N  
ATOM   1508  CA  VAL    95      34.149  45.756  59.835  1.00  0.00           C  
ATOM   1509  C   VAL    95      33.216  46.747  60.565  1.00  0.00           C  
ATOM   1510  O   VAL    95      32.757  47.663  59.965  1.00  0.00           O  
ATOM   1511  CB  VAL    95      33.415  44.764  58.996  1.00  0.00           C  
ATOM   1512  CG1 VAL    95      34.248  43.860  58.131  1.00  0.00           C  
ATOM   1513  CG2 VAL    95      32.531  43.929  59.832  1.00  0.00           C  
ATOM   1514  H   VAL    95      35.126  44.036  60.840  1.00  0.00           H  
ATOM   1515  HA  VAL    95      34.709  46.412  59.168  1.00  0.00           H  
ATOM   1516  HB  VAL    95      32.774  45.312  58.305  1.00  0.00           H  
ATOM   1517 HG11 VAL    95      34.599  42.995  58.695  1.00  0.00           H  
ATOM   1518 HG12 VAL    95      33.727  43.486  57.249  1.00  0.00           H  
ATOM   1519 HG13 VAL    95      35.123  44.408  57.783  1.00  0.00           H  
ATOM   1520 HG21 VAL    95      32.131  43.221  59.106  1.00  0.00           H  
ATOM   1521 HG22 VAL    95      33.170  43.331  60.481  1.00  0.00           H  
ATOM   1522 HG23 VAL    95      31.796  44.509  60.389  1.00  0.00           H  
ATOM   1523  N   LYS    96      33.032  46.606  61.903  1.00  0.00           N  
ATOM   1524  CA  LYS    96      32.291  47.583  62.727  1.00  0.00           C  
ATOM   1525  C   LYS    96      32.957  48.990  62.849  1.00  0.00           C  
ATOM   1526  O   LYS    96      32.328  49.953  63.133  1.00  0.00           O  
ATOM   1527  CB  LYS    96      32.040  46.846  64.082  1.00  0.00           C  
ATOM   1528  CG  LYS    96      31.094  47.522  65.111  1.00  0.00           C  
ATOM   1529  CD  LYS    96      29.701  47.743  64.545  1.00  0.00           C  
ATOM   1530  CE  LYS    96      28.832  48.357  65.659  1.00  0.00           C  
ATOM   1531  NZ  LYS    96      28.661  47.524  66.873  1.00  0.00           N  
ATOM   1532  H   LYS    96      33.525  45.858  62.370  1.00  0.00           H  
ATOM   1533  HA  LYS    96      31.327  47.671  62.227  1.00  0.00           H  
ATOM   1534  HB2 LYS    96      31.745  45.812  63.906  1.00  0.00           H  
ATOM   1535  HB3 LYS    96      32.984  46.652  64.592  1.00  0.00           H  
ATOM   1536  HG2 LYS    96      31.066  46.910  66.013  1.00  0.00           H  
ATOM   1537  HG3 LYS    96      31.465  48.517  65.359  1.00  0.00           H  
ATOM   1538  HD2 LYS    96      29.772  48.472  63.738  1.00  0.00           H  
ATOM   1539  HD3 LYS    96      29.333  46.786  64.176  1.00  0.00           H  
ATOM   1540  HE2 LYS    96      29.343  49.257  66.003  1.00  0.00           H  
ATOM   1541  HE3 LYS    96      27.867  48.626  65.232  1.00  0.00           H  
ATOM   1542  HZ1 LYS    96      27.941  47.838  67.509  1.00  0.00           H  
ATOM   1543  HZ2 LYS    96      28.354  46.606  66.589  1.00  0.00           H  
ATOM   1544  HZ3 LYS    96      29.543  47.406  67.351  1.00  0.00           H  
ATOM   1545  N   ALA    97      34.312  48.999  62.650  1.00  0.00           N  
ATOM   1546  CA  ALA    97      35.216  50.073  63.053  1.00  0.00           C  
ATOM   1547  C   ALA    97      36.100  50.680  61.908  1.00  0.00           C  
ATOM   1548  O   ALA    97      36.131  51.914  61.824  1.00  0.00           O  
ATOM   1549  CB  ALA    97      36.002  49.393  64.123  1.00  0.00           C  
ATOM   1550  H   ALA    97      34.785  48.118  62.511  1.00  0.00           H  
ATOM   1551  HA  ALA    97      34.679  50.835  63.618  1.00  0.00           H  
ATOM   1552  HB1 ALA    97      35.413  48.782  64.806  1.00  0.00           H  
ATOM   1553  HB2 ALA    97      36.763  48.771  63.651  1.00  0.00           H  
ATOM   1554  HB3 ALA    97      36.411  50.221  64.703  1.00  0.00           H  
ATOM   1555  N   PHE    98      36.626  49.837  61.024  1.00  0.00           N  
ATOM   1556  CA  PHE    98      37.090  50.080  59.643  1.00  0.00           C  
ATOM   1557  C   PHE    98      35.789  50.352  58.748  1.00  0.00           C  
ATOM   1558  O   PHE    98      35.243  49.463  58.123  1.00  0.00           O  
ATOM   1559  CB  PHE    98      37.893  48.853  59.292  1.00  0.00           C  
ATOM   1560  CG  PHE    98      38.640  48.923  57.978  1.00  0.00           C  
ATOM   1561  CD1 PHE    98      38.144  48.420  56.715  1.00  0.00           C  
ATOM   1562  CD2 PHE    98      39.949  49.351  58.084  1.00  0.00           C  
ATOM   1563  CE1 PHE    98      38.982  48.484  55.614  1.00  0.00           C  
ATOM   1564  CE2 PHE    98      40.791  49.426  56.952  1.00  0.00           C  
ATOM   1565  CZ  PHE    98      40.280  49.018  55.674  1.00  0.00           C  
ATOM   1566  H   PHE    98      36.564  48.836  61.143  1.00  0.00           H  
ATOM   1567  HA  PHE    98      37.748  50.949  59.633  1.00  0.00           H  
ATOM   1568  HB2 PHE    98      38.645  48.570  60.029  1.00  0.00           H  
ATOM   1569  HB3 PHE    98      37.230  48.001  59.141  1.00  0.00           H  
ATOM   1570  HD1 PHE    98      37.183  47.927  56.682  1.00  0.00           H  
ATOM   1571  HD2 PHE    98      40.396  49.601  59.035  1.00  0.00           H  
ATOM   1572  HE1 PHE    98      38.534  48.290  54.650  1.00  0.00           H  
ATOM   1573  HE2 PHE    98      41.843  49.642  57.066  1.00  0.00           H  
ATOM   1574  HZ  PHE    98      40.937  49.051  54.817  1.00  0.00           H  
ATOM   1575  N   THR    99      35.297  51.611  58.707  1.00  0.00           N  
ATOM   1576  CA  THR    99      33.993  51.966  58.072  1.00  0.00           C  
ATOM   1577  C   THR    99      34.297  52.558  56.665  1.00  0.00           C  
ATOM   1578  O   THR    99      35.433  52.970  56.363  1.00  0.00           O  
ATOM   1579  CB  THR    99      33.209  52.898  59.031  1.00  0.00           C  
ATOM   1580  CG2 THR    99      32.886  52.284  60.394  1.00  0.00           C  
ATOM   1581  OG1 THR    99      33.865  54.149  59.377  1.00  0.00           O  
ATOM   1582  H   THR    99      35.798  52.325  59.219  1.00  0.00           H  
ATOM   1583  HA  THR    99      33.465  51.032  57.880  1.00  0.00           H  
ATOM   1584  HB  THR    99      32.302  53.162  58.487  1.00  0.00           H  
ATOM   1585  HG1 THR    99      33.232  54.606  59.936  1.00  0.00           H  
ATOM   1586 HG21 THR    99      33.681  52.461  61.117  1.00  0.00           H  
ATOM   1587 HG22 THR    99      31.929  52.736  60.657  1.00  0.00           H  
ATOM   1588 HG23 THR    99      32.608  51.236  60.277  1.00  0.00           H  
ATOM   1589  N   ALA   100      33.287  52.763  55.813  1.00  0.00           N  
ATOM   1590  CA  ALA   100      33.484  53.596  54.599  1.00  0.00           C  
ATOM   1591  C   ALA   100      33.859  54.996  55.042  1.00  0.00           C  
ATOM   1592  O   ALA   100      34.898  55.449  54.653  1.00  0.00           O  
ATOM   1593  CB  ALA   100      32.170  53.616  53.880  1.00  0.00           C  
ATOM   1594  H   ALA   100      32.335  52.567  56.088  1.00  0.00           H  
ATOM   1595  HA  ALA   100      34.257  53.248  53.914  1.00  0.00           H  
ATOM   1596  HB1 ALA   100      31.450  54.213  54.439  1.00  0.00           H  
ATOM   1597  HB2 ALA   100      32.303  54.068  52.897  1.00  0.00           H  
ATOM   1598  HB3 ALA   100      31.809  52.607  53.680  1.00  0.00           H  
ATOM   1599  N   ARG   101      33.188  55.660  56.020  1.00  0.00           N  
ATOM   1600  CA  ARG   101      33.498  56.946  56.522  1.00  0.00           C  
ATOM   1601  C   ARG   101      34.995  56.963  57.025  1.00  0.00           C  
ATOM   1602  O   ARG   101      35.643  57.916  56.557  1.00  0.00           O  
ATOM   1603  CB  ARG   101      32.455  57.308  57.535  1.00  0.00           C  
ATOM   1604  CG  ARG   101      32.592  58.814  57.927  1.00  0.00           C  
ATOM   1605  CD  ARG   101      33.485  58.903  59.186  1.00  0.00           C  
ATOM   1606  NE  ARG   101      34.242  60.225  59.257  1.00  0.00           N  
ATOM   1607  CZ  ARG   101      35.219  60.501  60.037  1.00  0.00           C  
ATOM   1608  NH1 ARG   101      35.687  59.616  60.897  1.00  0.00           N  
ATOM   1609  NH2 ARG   101      35.722  61.678  60.164  1.00  0.00           N  
ATOM   1610  H   ARG   101      32.440  55.172  56.493  1.00  0.00           H  
ATOM   1611  HA  ARG   101      33.471  57.625  55.670  1.00  0.00           H  
ATOM   1612  HB2 ARG   101      31.433  57.133  57.199  1.00  0.00           H  
ATOM   1613  HB3 ARG   101      32.525  56.639  58.392  1.00  0.00           H  
ATOM   1614  HG2 ARG   101      33.097  59.345  57.119  1.00  0.00           H  
ATOM   1615  HG3 ARG   101      31.701  59.408  58.134  1.00  0.00           H  
ATOM   1616  HD2 ARG   101      32.898  58.804  60.098  1.00  0.00           H  
ATOM   1617  HD3 ARG   101      34.269  58.158  59.323  1.00  0.00           H  
ATOM   1618  HE  ARG   101      33.740  61.033  58.915  1.00  0.00           H  
ATOM   1619 HH11 ARG   101      35.588  58.612  60.862  1.00  0.00           H  
ATOM   1620 HH12 ARG   101      36.315  59.973  61.602  1.00  0.00           H  
ATOM   1621 HH21 ARG   101      35.149  62.435  59.818  1.00  0.00           H  
ATOM   1622 HH22 ARG   101      36.356  61.837  60.935  1.00  0.00           H  
ATOM   1623  N   ARG   102      35.432  55.963  57.779  1.00  0.00           N  
ATOM   1624  CA  ARG   102      36.854  55.901  58.212  1.00  0.00           C  
ATOM   1625  C   ARG   102      37.848  55.965  57.040  1.00  0.00           C  
ATOM   1626  O   ARG   102      38.778  56.762  57.040  1.00  0.00           O  
ATOM   1627  CB  ARG   102      37.141  54.645  59.110  1.00  0.00           C  
ATOM   1628  CG  ARG   102      38.615  54.221  59.330  1.00  0.00           C  
ATOM   1629  CD  ARG   102      39.435  55.396  59.834  1.00  0.00           C  
ATOM   1630  NE  ARG   102      39.028  55.746  61.201  1.00  0.00           N  
ATOM   1631  CZ  ARG   102      38.859  56.976  61.706  1.00  0.00           C  
ATOM   1632  NH1 ARG   102      38.247  57.190  62.891  1.00  0.00           N  
ATOM   1633  NH2 ARG   102      39.092  58.005  61.018  1.00  0.00           N  
ATOM   1634  H   ARG   102      34.809  55.395  58.334  1.00  0.00           H  
ATOM   1635  HA  ARG   102      37.035  56.783  58.827  1.00  0.00           H  
ATOM   1636  HB2 ARG   102      36.701  54.640  60.108  1.00  0.00           H  
ATOM   1637  HB3 ARG   102      36.692  53.787  58.609  1.00  0.00           H  
ATOM   1638  HG2 ARG   102      38.746  53.434  60.073  1.00  0.00           H  
ATOM   1639  HG3 ARG   102      39.071  53.836  58.417  1.00  0.00           H  
ATOM   1640  HD2 ARG   102      40.465  55.077  59.992  1.00  0.00           H  
ATOM   1641  HD3 ARG   102      39.436  56.226  59.127  1.00  0.00           H  
ATOM   1642  HE  ARG   102      38.648  55.011  61.780  1.00  0.00           H  
ATOM   1643 HH11 ARG   102      37.857  56.400  63.384  1.00  0.00           H  
ATOM   1644 HH12 ARG   102      37.948  58.141  63.053  1.00  0.00           H  
ATOM   1645 HH21 ARG   102      39.732  57.993  60.237  1.00  0.00           H  
ATOM   1646 HH22 ARG   102      38.825  58.867  61.470  1.00  0.00           H  
ATOM   1647  N   ALA   103      37.596  55.254  55.950  1.00  0.00           N  
ATOM   1648  CA  ALA   103      38.440  55.299  54.801  1.00  0.00           C  
ATOM   1649  C   ALA   103      38.327  56.647  53.974  1.00  0.00           C  
ATOM   1650  O   ALA   103      39.293  57.276  53.624  1.00  0.00           O  
ATOM   1651  CB  ALA   103      38.166  54.109  53.869  1.00  0.00           C  
ATOM   1652  H   ALA   103      36.731  54.736  55.884  1.00  0.00           H  
ATOM   1653  HA  ALA   103      39.480  55.226  55.122  1.00  0.00           H  
ATOM   1654  HB1 ALA   103      37.200  54.150  53.364  1.00  0.00           H  
ATOM   1655  HB2 ALA   103      38.919  53.894  53.111  1.00  0.00           H  
ATOM   1656  HB3 ALA   103      38.150  53.241  54.527  1.00  0.00           H  
ATOM   1657  N   GLU   104      37.070  57.013  53.678  1.00  0.00           N  
ATOM   1658  CA  GLU   104      36.757  58.272  52.925  1.00  0.00           C  
ATOM   1659  C   GLU   104      37.108  59.629  53.614  1.00  0.00           C  
ATOM   1660  O   GLU   104      37.805  60.386  52.981  1.00  0.00           O  
ATOM   1661  CB  GLU   104      35.303  58.324  52.589  1.00  0.00           C  
ATOM   1662  CG  GLU   104      34.812  57.204  51.650  1.00  0.00           C  
ATOM   1663  CD  GLU   104      35.531  57.252  50.288  1.00  0.00           C  
ATOM   1664  OE1 GLU   104      36.023  58.333  49.845  1.00  0.00           O  
ATOM   1665  OE2 GLU   104      35.680  56.195  49.619  1.00  0.00           O  
ATOM   1666  H   GLU   104      36.322  56.341  53.781  1.00  0.00           H  
ATOM   1667  HA  GLU   104      37.303  58.202  51.985  1.00  0.00           H  
ATOM   1668  HB2 GLU   104      34.789  58.435  53.544  1.00  0.00           H  
ATOM   1669  HB3 GLU   104      35.037  59.248  52.077  1.00  0.00           H  
ATOM   1670  HG2 GLU   104      34.887  56.218  52.108  1.00  0.00           H  
ATOM   1671  HG3 GLU   104      33.754  57.423  51.502  1.00  0.00           H  
ATOM   1672  N   SER   105      36.763  59.831  54.894  1.00  0.00           N  
ATOM   1673  CA  SER   105      37.437  60.879  55.606  1.00  0.00           C  
ATOM   1674  C   SER   105      38.946  60.651  55.783  1.00  0.00           C  
ATOM   1675  O   SER   105      39.572  61.622  56.210  1.00  0.00           O  
ATOM   1676  CB  SER   105      36.816  60.970  56.961  1.00  0.00           C  
ATOM   1677  OG  SER   105      36.967  59.794  57.756  1.00  0.00           O  
ATOM   1678  H   SER   105      36.143  59.176  55.347  1.00  0.00           H  
ATOM   1679  HA  SER   105      37.255  61.848  55.141  1.00  0.00           H  
ATOM   1680  HB2 SER   105      37.228  61.820  57.503  1.00  0.00           H  
ATOM   1681  HB3 SER   105      35.786  61.240  56.723  1.00  0.00           H  
ATOM   1682  HG  SER   105      36.490  59.069  57.346  1.00  0.00           H  
ATOM   1683  N   LEU   106      39.621  59.532  55.446  1.00  0.00           N  
ATOM   1684  CA  LEU   106      41.120  59.533  55.260  1.00  0.00           C  
ATOM   1685  C   LEU   106      41.583  60.195  53.900  1.00  0.00           C  
ATOM   1686  O   LEU   106      42.756  60.715  53.836  1.00  0.00           O  
ATOM   1687  CB  LEU   106      41.594  58.072  55.217  1.00  0.00           C  
ATOM   1688  CG  LEU   106      43.038  57.729  55.464  1.00  0.00           C  
ATOM   1689  CD1 LEU   106      43.262  57.797  56.963  1.00  0.00           C  
ATOM   1690  CD2 LEU   106      43.356  56.374  54.905  1.00  0.00           C  
ATOM   1691  H   LEU   106      39.124  58.753  55.038  1.00  0.00           H  
ATOM   1692  HA  LEU   106      41.521  60.111  56.092  1.00  0.00           H  
ATOM   1693  HB2 LEU   106      40.936  57.475  55.847  1.00  0.00           H  
ATOM   1694  HB3 LEU   106      41.422  57.732  54.196  1.00  0.00           H  
ATOM   1695  HG  LEU   106      43.735  58.413  54.978  1.00  0.00           H  
ATOM   1696 HD11 LEU   106      42.771  58.721  57.269  1.00  0.00           H  
ATOM   1697 HD12 LEU   106      42.726  56.999  57.474  1.00  0.00           H  
ATOM   1698 HD13 LEU   106      44.319  57.811  57.232  1.00  0.00           H  
ATOM   1699 HD21 LEU   106      43.533  56.426  53.831  1.00  0.00           H  
ATOM   1700 HD22 LEU   106      44.256  55.948  55.350  1.00  0.00           H  
ATOM   1701 HD23 LEU   106      42.574  55.686  55.227  1.00  0.00           H  
ATOM   1702  N   ARG   107      40.716  60.247  52.882  1.00  0.00           N  
ATOM   1703  CA  ARG   107      41.140  60.740  51.517  1.00  0.00           C  
ATOM   1704  C   ARG   107      41.854  62.097  51.484  1.00  0.00           C  
ATOM   1705  O   ARG   107      42.953  62.273  50.868  1.00  0.00           O  
ATOM   1706  CB  ARG   107      39.903  60.577  50.596  1.00  0.00           C  
ATOM   1707  CG  ARG   107      40.321  60.649  49.098  1.00  0.00           C  
ATOM   1708  CD  ARG   107      39.118  60.447  48.177  1.00  0.00           C  
ATOM   1709  NE  ARG   107      38.448  59.165  48.399  1.00  0.00           N  
ATOM   1710  CZ  ARG   107      38.443  58.094  47.663  1.00  0.00           C  
ATOM   1711  NH1 ARG   107      39.258  57.992  46.647  1.00  0.00           N  
ATOM   1712  NH2 ARG   107      37.828  57.018  47.999  1.00  0.00           N  
ATOM   1713  H   ARG   107      39.790  59.882  53.056  1.00  0.00           H  
ATOM   1714  HA  ARG   107      41.793  59.954  51.136  1.00  0.00           H  
ATOM   1715  HB2 ARG   107      39.538  59.559  50.731  1.00  0.00           H  
ATOM   1716  HB3 ARG   107      39.093  61.245  50.889  1.00  0.00           H  
ATOM   1717  HG2 ARG   107      40.739  61.646  48.959  1.00  0.00           H  
ATOM   1718  HG3 ARG   107      41.096  59.942  48.804  1.00  0.00           H  
ATOM   1719  HD2 ARG   107      38.344  61.184  48.394  1.00  0.00           H  
ATOM   1720  HD3 ARG   107      39.320  60.616  47.119  1.00  0.00           H  
ATOM   1721  HE  ARG   107      37.775  59.183  49.151  1.00  0.00           H  
ATOM   1722 HH11 ARG   107      39.995  58.657  46.454  1.00  0.00           H  
ATOM   1723 HH12 ARG   107      39.042  57.277  45.969  1.00  0.00           H  
ATOM   1724 HH21 ARG   107      37.095  57.030  48.694  1.00  0.00           H  
ATOM   1725 HH22 ARG   107      37.969  56.178  47.454  1.00  0.00           H  
ATOM   1726  N   PRO   108      41.422  63.140  52.210  1.00  0.00           N  
ATOM   1727  CA  PRO   108      42.199  64.408  52.418  1.00  0.00           C  
ATOM   1728  C   PRO   108      43.642  64.108  52.969  1.00  0.00           C  
ATOM   1729  O   PRO   108      44.610  64.573  52.377  1.00  0.00           O  
ATOM   1730  CB  PRO   108      41.308  65.264  53.362  1.00  0.00           C  
ATOM   1731  CG  PRO   108      39.897  64.647  53.301  1.00  0.00           C  
ATOM   1732  CD  PRO   108      40.006  63.294  52.715  1.00  0.00           C  
ATOM   1733  HA  PRO   108      42.317  65.012  51.518  1.00  0.00           H  
ATOM   1734  HB2 PRO   108      41.664  65.119  54.381  1.00  0.00           H  
ATOM   1735  HB3 PRO   108      41.348  66.310  53.058  1.00  0.00           H  
ATOM   1736  HG2 PRO   108      39.440  64.657  54.291  1.00  0.00           H  
ATOM   1737  HG3 PRO   108      39.352  65.253  52.576  1.00  0.00           H  
ATOM   1738  HD2 PRO   108      39.849  62.482  53.426  1.00  0.00           H  
ATOM   1739  HD3 PRO   108      39.321  63.237  51.870  1.00  0.00           H  
ATOM   1740  N   ARG   109      43.823  63.444  54.142  1.00  0.00           N  
ATOM   1741  CA  ARG   109      45.163  63.151  54.630  1.00  0.00           C  
ATOM   1742  C   ARG   109      46.002  62.222  53.718  1.00  0.00           C  
ATOM   1743  O   ARG   109      47.129  62.527  53.451  1.00  0.00           O  
ATOM   1744  CB  ARG   109      45.024  62.668  56.092  1.00  0.00           C  
ATOM   1745  CG  ARG   109      44.796  63.767  57.106  1.00  0.00           C  
ATOM   1746  CD  ARG   109      46.003  64.605  57.366  1.00  0.00           C  
ATOM   1747  NE  ARG   109      47.314  63.924  57.572  1.00  0.00           N  
ATOM   1748  CZ  ARG   109      48.346  64.070  56.776  1.00  0.00           C  
ATOM   1749  NH1 ARG   109      48.355  64.947  55.797  1.00  0.00           N  
ATOM   1750  NH2 ARG   109      49.393  63.375  57.062  1.00  0.00           N  
ATOM   1751  H   ARG   109      42.945  63.181  54.566  1.00  0.00           H  
ATOM   1752  HA  ARG   109      45.680  64.111  54.639  1.00  0.00           H  
ATOM   1753  HB2 ARG   109      44.268  61.886  56.158  1.00  0.00           H  
ATOM   1754  HB3 ARG   109      45.937  62.115  56.311  1.00  0.00           H  
ATOM   1755  HG2 ARG   109      44.005  64.432  56.762  1.00  0.00           H  
ATOM   1756  HG3 ARG   109      44.456  63.229  57.991  1.00  0.00           H  
ATOM   1757  HD2 ARG   109      46.079  65.284  56.517  1.00  0.00           H  
ATOM   1758  HD3 ARG   109      45.757  65.240  58.217  1.00  0.00           H  
ATOM   1759  HE  ARG   109      47.492  63.515  58.478  1.00  0.00           H  
ATOM   1760 HH11 ARG   109      47.486  65.443  55.663  1.00  0.00           H  
ATOM   1761 HH12 ARG   109      49.043  64.957  55.056  1.00  0.00           H  
ATOM   1762 HH21 ARG   109      49.338  62.695  57.807  1.00  0.00           H  
ATOM   1763 HH22 ARG   109      50.243  63.463  56.523  1.00  0.00           H  
ATOM   1764  N   ALA   110      45.369  61.253  53.093  1.00  0.00           N  
ATOM   1765  CA  ALA   110      46.066  60.468  52.151  1.00  0.00           C  
ATOM   1766  C   ALA   110      46.489  61.207  50.867  1.00  0.00           C  
ATOM   1767  O   ALA   110      47.648  61.020  50.461  1.00  0.00           O  
ATOM   1768  CB  ALA   110      45.163  59.257  51.978  1.00  0.00           C  
ATOM   1769  H   ALA   110      44.450  61.056  53.463  1.00  0.00           H  
ATOM   1770  HA  ALA   110      47.032  60.082  52.477  1.00  0.00           H  
ATOM   1771  HB1 ALA   110      45.647  58.536  51.320  1.00  0.00           H  
ATOM   1772  HB2 ALA   110      45.060  58.864  52.990  1.00  0.00           H  
ATOM   1773  HB3 ALA   110      44.173  59.356  51.532  1.00  0.00           H  
ATOM   1774  N   ARG   111      45.595  62.040  50.327  1.00  0.00           N  
ATOM   1775  CA  ARG   111      45.926  62.978  49.226  1.00  0.00           C  
ATOM   1776  C   ARG   111      47.133  63.799  49.470  1.00  0.00           C  
ATOM   1777  O   ARG   111      48.073  63.874  48.679  1.00  0.00           O  
ATOM   1778  CB  ARG   111      44.660  63.730  48.821  1.00  0.00           C  
ATOM   1779  CG  ARG   111      43.649  62.951  47.899  1.00  0.00           C  
ATOM   1780  CD  ARG   111      42.492  63.948  47.574  1.00  0.00           C  
ATOM   1781  NE  ARG   111      41.711  63.405  46.491  1.00  0.00           N  
ATOM   1782  CZ  ARG   111      40.435  63.334  46.264  1.00  0.00           C  
ATOM   1783  NH1 ARG   111      40.033  62.698  45.229  1.00  0.00           N  
ATOM   1784  NH2 ARG   111      39.542  63.754  47.098  1.00  0.00           N  
ATOM   1785  H   ARG   111      44.721  62.223  50.797  1.00  0.00           H  
ATOM   1786  HA  ARG   111      46.300  62.324  48.438  1.00  0.00           H  
ATOM   1787  HB2 ARG   111      44.237  64.176  49.721  1.00  0.00           H  
ATOM   1788  HB3 ARG   111      45.017  64.599  48.269  1.00  0.00           H  
ATOM   1789  HG2 ARG   111      44.101  62.509  47.012  1.00  0.00           H  
ATOM   1790  HG3 ARG   111      43.279  62.129  48.511  1.00  0.00           H  
ATOM   1791  HD2 ARG   111      41.890  64.013  48.481  1.00  0.00           H  
ATOM   1792  HD3 ARG   111      42.860  64.941  47.312  1.00  0.00           H  
ATOM   1793  HE  ARG   111      42.233  62.946  45.759  1.00  0.00           H  
ATOM   1794 HH11 ARG   111      40.702  62.425  44.523  1.00  0.00           H  
ATOM   1795 HH12 ARG   111      39.049  62.797  45.026  1.00  0.00           H  
ATOM   1796 HH21 ARG   111      39.983  64.264  47.849  1.00  0.00           H  
ATOM   1797 HH22 ARG   111      38.617  63.891  46.715  1.00  0.00           H  
ATOM   1798  N   GLU   112      47.161  64.360  50.677  1.00  0.00           N  
ATOM   1799  CA  GLU   112      48.348  65.104  51.237  1.00  0.00           C  
ATOM   1800  C   GLU   112      49.582  64.175  51.278  1.00  0.00           C  
ATOM   1801  O   GLU   112      50.646  64.551  50.815  1.00  0.00           O  
ATOM   1802  CB  GLU   112      47.949  65.679  52.588  1.00  0.00           C  
ATOM   1803  CG  GLU   112      46.850  66.736  52.501  1.00  0.00           C  
ATOM   1804  CD  GLU   112      46.681  67.431  53.799  1.00  0.00           C  
ATOM   1805  OE1 GLU   112      46.317  66.734  54.727  1.00  0.00           O  
ATOM   1806  OE2 GLU   112      47.081  68.539  53.895  1.00  0.00           O  
ATOM   1807  H   GLU   112      46.403  64.147  51.309  1.00  0.00           H  
ATOM   1808  HA  GLU   112      48.546  65.911  50.533  1.00  0.00           H  
ATOM   1809  HB2 GLU   112      47.568  64.842  53.172  1.00  0.00           H  
ATOM   1810  HB3 GLU   112      48.867  66.134  52.962  1.00  0.00           H  
ATOM   1811  HG2 GLU   112      47.270  67.386  51.733  1.00  0.00           H  
ATOM   1812  HG3 GLU   112      45.882  66.343  52.194  1.00  0.00           H  
ATOM   1813  N   ILE   113      49.542  62.959  51.872  1.00  0.00           N  
ATOM   1814  CA  ILE   113      50.660  62.031  52.008  1.00  0.00           C  
ATOM   1815  C   ILE   113      51.231  61.716  50.654  1.00  0.00           C  
ATOM   1816  O   ILE   113      52.472  61.715  50.522  1.00  0.00           O  
ATOM   1817  CB  ILE   113      50.430  60.716  52.878  1.00  0.00           C  
ATOM   1818  CG1 ILE   113      50.203  61.066  54.401  1.00  0.00           C  
ATOM   1819  CG2 ILE   113      51.551  59.758  52.655  1.00  0.00           C  
ATOM   1820  CD1 ILE   113      49.419  59.989  55.170  1.00  0.00           C  
ATOM   1821  H   ILE   113      48.667  62.716  52.315  1.00  0.00           H  
ATOM   1822  HA  ILE   113      51.487  62.561  52.480  1.00  0.00           H  
ATOM   1823  HB  ILE   113      49.535  60.264  52.450  1.00  0.00           H  
ATOM   1824 HG12 ILE   113      51.175  61.300  54.833  1.00  0.00           H  
ATOM   1825 HG13 ILE   113      49.602  61.975  54.389  1.00  0.00           H  
ATOM   1826 HG21 ILE   113      51.164  58.803  53.011  1.00  0.00           H  
ATOM   1827 HG22 ILE   113      51.877  59.576  51.631  1.00  0.00           H  
ATOM   1828 HG23 ILE   113      52.356  60.095  53.309  1.00  0.00           H  
ATOM   1829 HD11 ILE   113      48.598  59.628  54.552  1.00  0.00           H  
ATOM   1830 HD12 ILE   113      50.108  59.200  55.470  1.00  0.00           H  
ATOM   1831 HD13 ILE   113      49.138  60.447  56.119  1.00  0.00           H  
ATOM   1832  N   ALA   114      50.399  61.446  49.619  1.00  0.00           N  
ATOM   1833  CA  ALA   114      50.821  61.212  48.230  1.00  0.00           C  
ATOM   1834  C   ALA   114      51.492  62.486  47.705  1.00  0.00           C  
ATOM   1835  O   ALA   114      52.511  62.441  47.013  1.00  0.00           O  
ATOM   1836  CB  ALA   114      49.584  60.768  47.500  1.00  0.00           C  
ATOM   1837  H   ALA   114      49.450  61.621  49.919  1.00  0.00           H  
ATOM   1838  HA  ALA   114      51.558  60.410  48.273  1.00  0.00           H  
ATOM   1839  HB1 ALA   114      48.821  61.471  47.835  1.00  0.00           H  
ATOM   1840  HB2 ALA   114      49.703  60.773  46.416  1.00  0.00           H  
ATOM   1841  HB3 ALA   114      49.523  59.716  47.779  1.00  0.00           H  
ATOM   1842  N   HIE   115      50.852  63.649  47.814  1.00  0.00           N  
ATOM   1843  CA  HIE   115      51.463  64.895  47.248  1.00  0.00           C  
ATOM   1844  C   HIE   115      52.793  65.269  47.913  1.00  0.00           C  
ATOM   1845  O   HIE   115      53.648  65.601  47.134  1.00  0.00           O  
ATOM   1846  CB  HIE   115      50.540  66.165  47.384  1.00  0.00           C  
ATOM   1847  CG  HIE   115      49.720  66.366  46.153  1.00  0.00           C  
ATOM   1848  CD2 HIE   115      48.388  66.316  46.201  1.00  0.00           C  
ATOM   1849  ND1 HIE   115      50.196  66.672  44.869  1.00  0.00           N  
ATOM   1850  CE1 HIE   115      49.062  66.638  44.135  1.00  0.00           C  
ATOM   1851  NE2 HIE   115      48.014  66.450  44.931  1.00  0.00           N  
ATOM   1852  H   HIE   115      50.089  63.753  48.467  1.00  0.00           H  
ATOM   1853  HA  HIE   115      51.718  64.787  46.193  1.00  0.00           H  
ATOM   1854  HB2 HIE   115      49.938  65.957  48.269  1.00  0.00           H  
ATOM   1855  HB3 HIE   115      51.190  67.039  47.438  1.00  0.00           H  
ATOM   1856  HD2 HIE   115      47.764  66.103  47.056  1.00  0.00           H  
ATOM   1857  HE1 HIE   115      49.070  66.642  43.055  1.00  0.00           H  
ATOM   1858  HE2 HIE   115      47.091  66.350  44.532  1.00  0.00           H  
ATOM   1859  N   GLU   116      52.989  65.095  49.270  1.00  0.00           N  
ATOM   1860  CA  GLU   116      54.224  65.356  50.050  1.00  0.00           C  
ATOM   1861  C   GLU   116      55.241  64.371  49.625  1.00  0.00           C  
ATOM   1862  O   GLU   116      56.430  64.718  49.644  1.00  0.00           O  
ATOM   1863  CB  GLU   116      53.858  65.224  51.579  1.00  0.00           C  
ATOM   1864  CG  GLU   116      54.931  65.745  52.559  1.00  0.00           C  
ATOM   1865  CD  GLU   116      54.623  65.301  53.994  1.00  0.00           C  
ATOM   1866  OE1 GLU   116      54.787  64.077  54.255  1.00  0.00           O  
ATOM   1867  OE2 GLU   116      54.251  66.155  54.813  1.00  0.00           O  
ATOM   1868  H   GLU   116      52.256  64.764  49.880  1.00  0.00           H  
ATOM   1869  HA  GLU   116      54.468  66.401  49.853  1.00  0.00           H  
ATOM   1870  HB2 GLU   116      52.970  65.840  51.722  1.00  0.00           H  
ATOM   1871  HB3 GLU   116      53.717  64.158  51.753  1.00  0.00           H  
ATOM   1872  HG2 GLU   116      55.930  65.377  52.325  1.00  0.00           H  
ATOM   1873  HG3 GLU   116      54.930  66.835  52.533  1.00  0.00           H  
ATOM   1874  N   LEU   117      54.943  63.090  49.370  1.00  0.00           N  
ATOM   1875  CA  LEU   117      55.828  62.167  48.669  1.00  0.00           C  
ATOM   1876  C   LEU   117      56.240  62.641  47.252  1.00  0.00           C  
ATOM   1877  O   LEU   117      57.407  62.767  46.935  1.00  0.00           O  
ATOM   1878  CB  LEU   117      55.261  60.744  48.584  1.00  0.00           C  
ATOM   1879  CG  LEU   117      55.516  59.940  49.897  1.00  0.00           C  
ATOM   1880  CD1 LEU   117      54.759  58.568  49.845  1.00  0.00           C  
ATOM   1881  CD2 LEU   117      57.038  59.602  49.996  1.00  0.00           C  
ATOM   1882  H   LEU   117      53.978  62.868  49.568  1.00  0.00           H  
ATOM   1883  HA  LEU   117      56.771  62.099  49.211  1.00  0.00           H  
ATOM   1884  HB2 LEU   117      54.201  60.765  48.330  1.00  0.00           H  
ATOM   1885  HB3 LEU   117      55.620  60.194  47.715  1.00  0.00           H  
ATOM   1886  HG  LEU   117      55.023  60.429  50.737  1.00  0.00           H  
ATOM   1887 HD11 LEU   117      54.932  58.041  50.783  1.00  0.00           H  
ATOM   1888 HD12 LEU   117      53.677  58.686  49.898  1.00  0.00           H  
ATOM   1889 HD13 LEU   117      55.129  58.066  48.951  1.00  0.00           H  
ATOM   1890 HD21 LEU   117      57.650  60.494  49.865  1.00  0.00           H  
ATOM   1891 HD22 LEU   117      57.222  58.964  50.861  1.00  0.00           H  
ATOM   1892 HD23 LEU   117      57.325  58.975  49.152  1.00  0.00           H  
ATOM   1893  N   VAL   118      55.249  62.954  46.362  1.00  0.00           N  
ATOM   1894  CA  VAL   118      55.563  63.241  44.956  1.00  0.00           C  
ATOM   1895  C   VAL   118      56.298  64.598  44.742  1.00  0.00           C  
ATOM   1896  O   VAL   118      57.268  64.688  44.005  1.00  0.00           O  
ATOM   1897  CB  VAL   118      54.310  63.130  44.107  1.00  0.00           C  
ATOM   1898  CG1 VAL   118      54.389  63.815  42.674  1.00  0.00           C  
ATOM   1899  CG2 VAL   118      53.829  61.637  44.067  1.00  0.00           C  
ATOM   1900  H   VAL   118      54.293  62.737  46.608  1.00  0.00           H  
ATOM   1901  HA  VAL   118      56.253  62.496  44.560  1.00  0.00           H  
ATOM   1902  HB  VAL   118      53.564  63.629  44.725  1.00  0.00           H  
ATOM   1903 HG11 VAL   118      53.429  63.700  42.172  1.00  0.00           H  
ATOM   1904 HG12 VAL   118      54.749  64.835  42.817  1.00  0.00           H  
ATOM   1905 HG13 VAL   118      55.093  63.273  42.044  1.00  0.00           H  
ATOM   1906 HG21 VAL   118      52.884  61.685  43.526  1.00  0.00           H  
ATOM   1907 HG22 VAL   118      54.583  60.924  43.735  1.00  0.00           H  
ATOM   1908 HG23 VAL   118      53.650  61.419  45.120  1.00  0.00           H  
ATOM   1909  N   ASP   119      56.006  65.554  45.684  1.00  0.00           N  
ATOM   1910  CA  ASP   119      56.692  66.846  45.738  1.00  0.00           C  
ATOM   1911  C   ASP   119      58.121  66.633  46.288  1.00  0.00           C  
ATOM   1912  O   ASP   119      59.062  67.162  45.668  1.00  0.00           O  
ATOM   1913  CB  ASP   119      55.783  67.784  46.594  1.00  0.00           C  
ATOM   1914  CG  ASP   119      56.461  69.139  46.896  1.00  0.00           C  
ATOM   1915  OD1 ASP   119      56.771  69.433  48.068  1.00  0.00           O  
ATOM   1916  OD2 ASP   119      56.835  69.867  45.925  1.00  0.00           O  
ATOM   1917  H   ASP   119      55.157  65.451  46.220  1.00  0.00           H  
ATOM   1918  HA  ASP   119      56.806  67.283  44.745  1.00  0.00           H  
ATOM   1919  HB2 ASP   119      54.896  68.019  46.006  1.00  0.00           H  
ATOM   1920  HB3 ASP   119      55.501  67.310  47.535  1.00  0.00           H  
ATOM   1921  N   GLN   120      58.347  65.802  47.306  1.00  0.00           N  
ATOM   1922  CA  GLN   120      59.738  65.461  47.775  1.00  0.00           C  
ATOM   1923  C   GLN   120      60.476  64.474  46.853  1.00  0.00           C  
ATOM   1924  O   GLN   120      61.710  64.472  46.852  1.00  0.00           O  
ATOM   1925  CB  GLN   120      59.655  65.011  49.214  1.00  0.00           C  
ATOM   1926  CG  GLN   120      59.099  66.054  50.131  1.00  0.00           C  
ATOM   1927  CD  GLN   120      58.953  65.586  51.579  1.00  0.00           C  
ATOM   1928  NE2 GLN   120      58.316  66.398  52.389  1.00  0.00           N  
ATOM   1929  OE1 GLN   120      59.493  64.508  51.895  1.00  0.00           O  
ATOM   1930  H   GLN   120      57.566  65.337  47.746  1.00  0.00           H  
ATOM   1931  HA  GLN   120      60.256  66.420  47.757  1.00  0.00           H  
ATOM   1932  HB2 GLN   120      59.088  64.081  49.159  1.00  0.00           H  
ATOM   1933  HB3 GLN   120      60.683  64.894  49.560  1.00  0.00           H  
ATOM   1934  HG2 GLN   120      59.700  66.964  50.119  1.00  0.00           H  
ATOM   1935  HG3 GLN   120      58.107  66.357  49.798  1.00  0.00           H  
ATOM   1936 HE21 GLN   120      58.531  66.257  53.365  1.00  0.00           H  
ATOM   1937 HE22 GLN   120      57.930  67.205  51.919  1.00  0.00           H  
ATOM   1938  N   MET   121      59.756  63.737  46.006  1.00  0.00           N  
ATOM   1939  CA  MET   121      60.413  63.048  44.831  1.00  0.00           C  
ATOM   1940  C   MET   121      60.989  64.003  43.765  1.00  0.00           C  
ATOM   1941  O   MET   121      62.135  63.970  43.381  1.00  0.00           O  
ATOM   1942  CB  MET   121      59.368  62.053  44.271  1.00  0.00           C  
ATOM   1943  CG  MET   121      60.061  61.117  43.188  1.00  0.00           C  
ATOM   1944  SD  MET   121      58.855  59.913  42.624  1.00  0.00           S  
ATOM   1945  CE  MET   121      58.171  60.864  41.304  1.00  0.00           C  
ATOM   1946  H   MET   121      58.797  63.558  46.266  1.00  0.00           H  
ATOM   1947  HA  MET   121      61.313  62.521  45.151  1.00  0.00           H  
ATOM   1948  HB2 MET   121      58.962  61.495  45.114  1.00  0.00           H  
ATOM   1949  HB3 MET   121      58.552  62.627  43.831  1.00  0.00           H  
ATOM   1950  HG2 MET   121      60.371  61.786  42.384  1.00  0.00           H  
ATOM   1951  HG3 MET   121      60.865  60.561  43.671  1.00  0.00           H  
ATOM   1952  HE1 MET   121      57.122  61.034  41.550  1.00  0.00           H  
ATOM   1953  HE2 MET   121      58.698  61.794  41.090  1.00  0.00           H  
ATOM   1954  HE3 MET   121      58.202  60.244  40.408  1.00  0.00           H  
ATOM   1955  N   ALA   122      60.108  64.912  43.408  1.00  0.00           N  
ATOM   1956  CA  ALA   122      60.517  65.992  42.510  1.00  0.00           C  
ATOM   1957  C   ALA   122      61.684  66.876  43.032  1.00  0.00           C  
ATOM   1958  O   ALA   122      62.639  67.156  42.347  1.00  0.00           O  
ATOM   1959  CB  ALA   122      59.309  66.873  42.176  1.00  0.00           C  
ATOM   1960  H   ALA   122      59.141  64.798  43.675  1.00  0.00           H  
ATOM   1961  HA  ALA   122      60.817  65.561  41.556  1.00  0.00           H  
ATOM   1962  HB1 ALA   122      58.372  66.316  42.150  1.00  0.00           H  
ATOM   1963  HB2 ALA   122      59.166  67.556  43.012  1.00  0.00           H  
ATOM   1964  HB3 ALA   122      59.652  67.347  41.257  1.00  0.00           H  
ATOM   1965  N   ALA   123      61.619  67.295  44.310  1.00  0.00           N  
ATOM   1966  CA  ALA   123      62.813  67.943  44.862  1.00  0.00           C  
ATOM   1967  C   ALA   123      64.009  66.921  44.937  1.00  0.00           C  
ATOM   1968  O   ALA   123      65.160  67.409  45.003  1.00  0.00           O  
ATOM   1969  CB  ALA   123      62.462  68.516  46.225  1.00  0.00           C  
ATOM   1970  H   ALA   123      60.787  67.199  44.876  1.00  0.00           H  
ATOM   1971  HA  ALA   123      63.017  68.800  44.219  1.00  0.00           H  
ATOM   1972  HB1 ALA   123      63.300  69.012  46.714  1.00  0.00           H  
ATOM   1973  HB2 ALA   123      61.664  69.251  46.114  1.00  0.00           H  
ATOM   1974  HB3 ALA   123      61.967  67.800  46.879  1.00  0.00           H  
ATOM   1975  N   THR   124      63.752  65.543  44.920  1.00  0.00           N  
ATOM   1976  CA  THR   124      64.812  64.587  45.009  1.00  0.00           C  
ATOM   1977  C   THR   124      65.556  64.463  43.674  1.00  0.00           C  
ATOM   1978  O   THR   124      66.776  64.306  43.607  1.00  0.00           O  
ATOM   1979  CB  THR   124      64.412  63.270  45.690  1.00  0.00           C  
ATOM   1980  CG2 THR   124      65.513  62.200  45.727  1.00  0.00           C  
ATOM   1981  OG1 THR   124      64.249  63.607  47.053  1.00  0.00           O  
ATOM   1982  H   THR   124      62.784  65.303  44.760  1.00  0.00           H  
ATOM   1983  HA  THR   124      65.417  65.127  45.738  1.00  0.00           H  
ATOM   1984  HB  THR   124      63.493  62.897  45.238  1.00  0.00           H  
ATOM   1985  HG1 THR   124      63.387  64.011  47.179  1.00  0.00           H  
ATOM   1986 HG21 THR   124      65.305  61.313  46.324  1.00  0.00           H  
ATOM   1987 HG22 THR   124      65.660  61.779  44.733  1.00  0.00           H  
ATOM   1988 HG23 THR   124      66.426  62.601  46.169  1.00  0.00           H  
ATOM   1989  N   GLY   125      64.880  64.839  42.643  1.00  0.00           N  
ATOM   1990  CA  GLY   125      65.378  64.970  41.298  1.00  0.00           C  
ATOM   1991  C   GLY   125      65.350  63.648  40.544  1.00  0.00           C  
ATOM   1992  O   GLY   125      65.284  62.618  41.163  1.00  0.00           O  
ATOM   1993  H   GLY   125      63.930  65.135  42.819  1.00  0.00           H  
ATOM   1994  HA2 GLY   125      64.768  65.630  40.681  1.00  0.00           H  
ATOM   1995  HA3 GLY   125      66.439  65.196  41.409  1.00  0.00           H  
ATOM   1996  N   GLN   126      65.283  63.689  39.220  1.00  0.00           N  
ATOM   1997  CA  GLN   126      65.395  62.536  38.261  1.00  0.00           C  
ATOM   1998  C   GLN   126      66.781  62.207  37.721  1.00  0.00           C  
ATOM   1999  O   GLN   126      67.608  63.098  37.654  1.00  0.00           O  
ATOM   2000  CB  GLN   126      64.453  62.792  37.065  1.00  0.00           C  
ATOM   2001  CG  GLN   126      64.832  63.869  36.029  1.00  0.00           C  
ATOM   2002  CD  GLN   126      63.683  64.103  35.085  1.00  0.00           C  
ATOM   2003  NE2 GLN   126      62.736  64.844  35.526  1.00  0.00           N  
ATOM   2004  OE1 GLN   126      63.497  63.468  34.067  1.00  0.00           O  
ATOM   2005  H   GLN   126      65.454  64.593  38.806  1.00  0.00           H  
ATOM   2006  HA  GLN   126      65.041  61.660  38.805  1.00  0.00           H  
ATOM   2007  HB2 GLN   126      64.260  61.859  36.536  1.00  0.00           H  
ATOM   2008  HB3 GLN   126      63.486  63.129  37.441  1.00  0.00           H  
ATOM   2009  HG2 GLN   126      65.228  64.775  36.488  1.00  0.00           H  
ATOM   2010  HG3 GLN   126      65.717  63.588  35.458  1.00  0.00           H  
ATOM   2011 HE21 GLN   126      61.959  64.996  34.899  1.00  0.00           H  
ATOM   2012 HE22 GLN   126      62.721  65.310  36.422  1.00  0.00           H  
ATOM   2013  N   PRO   127      67.019  61.001  37.177  1.00  0.00           N  
ATOM   2014  CA  PRO   127      66.148  59.768  37.303  1.00  0.00           C  
ATOM   2015  C   PRO   127      66.007  59.270  38.745  1.00  0.00           C  
ATOM   2016  O   PRO   127      66.650  59.828  39.675  1.00  0.00           O  
ATOM   2017  CB  PRO   127      66.784  58.781  36.275  1.00  0.00           C  
ATOM   2018  CG  PRO   127      67.650  59.672  35.331  1.00  0.00           C  
ATOM   2019  CD  PRO   127      68.123  60.781  36.283  1.00  0.00           C  
ATOM   2020  HA  PRO   127      65.167  60.044  36.919  1.00  0.00           H  
ATOM   2021  HB2 PRO   127      67.401  58.199  36.959  1.00  0.00           H  
ATOM   2022  HB3 PRO   127      66.055  58.158  35.756  1.00  0.00           H  
ATOM   2023  HG2 PRO   127      68.503  59.096  34.974  1.00  0.00           H  
ATOM   2024  HG3 PRO   127      67.019  60.052  34.527  1.00  0.00           H  
ATOM   2025  HD2 PRO   127      68.904  60.481  36.982  1.00  0.00           H  
ATOM   2026  HD3 PRO   127      68.439  61.595  35.631  1.00  0.00           H  
ATOM   2027  N   ALA   128      65.079  58.304  38.957  1.00  0.00           N  
ATOM   2028  CA  ALA   128      64.578  57.945  40.322  1.00  0.00           C  
ATOM   2029  C   ALA   128      63.885  56.591  40.260  1.00  0.00           C  
ATOM   2030  O   ALA   128      63.620  56.110  39.147  1.00  0.00           O  
ATOM   2031  CB  ALA   128      63.688  59.069  40.918  1.00  0.00           C  
ATOM   2032  H   ALA   128      64.504  58.068  38.161  1.00  0.00           H  
ATOM   2033  HA  ALA   128      65.484  57.783  40.906  1.00  0.00           H  
ATOM   2034  HB1 ALA   128      63.369  58.715  41.899  1.00  0.00           H  
ATOM   2035  HB2 ALA   128      64.229  60.013  40.883  1.00  0.00           H  
ATOM   2036  HB3 ALA   128      62.809  59.305  40.318  1.00  0.00           H  
ATOM   2037  N   ASP   129      63.401  56.064  41.402  1.00  0.00           N  
ATOM   2038  CA  ASP   129      62.574  54.892  41.384  1.00  0.00           C  
ATOM   2039  C   ASP   129      61.191  55.058  41.905  1.00  0.00           C  
ATOM   2040  O   ASP   129      61.056  55.314  43.118  1.00  0.00           O  
ATOM   2041  CB  ASP   129      63.298  53.714  42.123  1.00  0.00           C  
ATOM   2042  CG  ASP   129      62.511  52.458  42.447  1.00  0.00           C  
ATOM   2043  OD1 ASP   129      62.894  51.779  43.473  1.00  0.00           O  
ATOM   2044  OD2 ASP   129      61.603  52.113  41.671  1.00  0.00           O  
ATOM   2045  H   ASP   129      63.627  56.472  42.298  1.00  0.00           H  
ATOM   2046  HA  ASP   129      62.413  54.528  40.368  1.00  0.00           H  
ATOM   2047  HB2 ASP   129      64.145  53.419  41.505  1.00  0.00           H  
ATOM   2048  HB3 ASP   129      63.657  54.081  43.084  1.00  0.00           H  
ATOM   2049  N   LEU   130      60.169  54.880  41.089  1.00  0.00           N  
ATOM   2050  CA  LEU   130      58.826  55.084  41.563  1.00  0.00           C  
ATOM   2051  C   LEU   130      58.409  54.105  42.668  1.00  0.00           C  
ATOM   2052  O   LEU   130      57.463  54.347  43.430  1.00  0.00           O  
ATOM   2053  CB  LEU   130      57.872  55.196  40.373  1.00  0.00           C  
ATOM   2054  CG  LEU   130      56.452  55.707  40.596  1.00  0.00           C  
ATOM   2055  CD1 LEU   130      56.446  57.148  40.939  1.00  0.00           C  
ATOM   2056  CD2 LEU   130      55.556  55.461  39.424  1.00  0.00           C  
ATOM   2057  H   LEU   130      60.295  54.851  40.087  1.00  0.00           H  
ATOM   2058  HA  LEU   130      59.014  56.009  42.109  1.00  0.00           H  
ATOM   2059  HB2 LEU   130      58.366  55.852  39.657  1.00  0.00           H  
ATOM   2060  HB3 LEU   130      57.748  54.200  39.945  1.00  0.00           H  
ATOM   2061  HG  LEU   130      55.982  55.163  41.416  1.00  0.00           H  
ATOM   2062 HD11 LEU   130      56.760  57.232  41.979  1.00  0.00           H  
ATOM   2063 HD12 LEU   130      56.867  57.895  40.265  1.00  0.00           H  
ATOM   2064 HD13 LEU   130      55.407  57.476  40.927  1.00  0.00           H  
ATOM   2065 HD21 LEU   130      54.494  55.515  39.662  1.00  0.00           H  
ATOM   2066 HD22 LEU   130      55.741  56.081  38.548  1.00  0.00           H  
ATOM   2067 HD23 LEU   130      55.703  54.411  39.169  1.00  0.00           H  
ATOM   2068  N   VAL   131      59.166  52.974  42.804  1.00  0.00           N  
ATOM   2069  CA  VAL   131      58.839  51.921  43.854  1.00  0.00           C  
ATOM   2070  C   VAL   131      59.335  52.293  45.241  1.00  0.00           C  
ATOM   2071  O   VAL   131      58.548  52.679  46.127  1.00  0.00           O  
ATOM   2072  CB  VAL   131      59.283  50.473  43.572  1.00  0.00           C  
ATOM   2073  CG1 VAL   131      58.947  49.417  44.587  1.00  0.00           C  
ATOM   2074  CG2 VAL   131      58.678  49.943  42.238  1.00  0.00           C  
ATOM   2075  H   VAL   131      59.948  52.882  42.172  1.00  0.00           H  
ATOM   2076  HA  VAL   131      57.753  51.967  43.947  1.00  0.00           H  
ATOM   2077  HB  VAL   131      60.364  50.456  43.439  1.00  0.00           H  
ATOM   2078 HG11 VAL   131      57.883  49.178  44.579  1.00  0.00           H  
ATOM   2079 HG12 VAL   131      59.461  48.460  44.492  1.00  0.00           H  
ATOM   2080 HG13 VAL   131      59.096  49.731  45.620  1.00  0.00           H  
ATOM   2081 HG21 VAL   131      59.077  50.532  41.413  1.00  0.00           H  
ATOM   2082 HG22 VAL   131      58.978  48.904  42.105  1.00  0.00           H  
ATOM   2083 HG23 VAL   131      57.601  50.084  42.151  1.00  0.00           H  
ATOM   2084  N   ALA   132      60.668  52.361  45.398  1.00  0.00           N  
ATOM   2085  CA  ALA   132      61.264  53.026  46.552  1.00  0.00           C  
ATOM   2086  C   ALA   132      60.773  54.438  46.822  1.00  0.00           C  
ATOM   2087  O   ALA   132      60.409  54.710  47.963  1.00  0.00           O  
ATOM   2088  CB  ALA   132      62.822  53.003  46.390  1.00  0.00           C  
ATOM   2089  H   ALA   132      61.217  52.094  44.593  1.00  0.00           H  
ATOM   2090  HA  ALA   132      61.057  52.420  47.434  1.00  0.00           H  
ATOM   2091  HB1 ALA   132      63.026  53.518  45.452  1.00  0.00           H  
ATOM   2092  HB2 ALA   132      63.345  53.538  47.182  1.00  0.00           H  
ATOM   2093  HB3 ALA   132      63.135  51.959  46.374  1.00  0.00           H  
ATOM   2094  N   MET   133      60.529  55.324  45.826  1.00  0.00           N  
ATOM   2095  CA  MET   133      60.209  56.771  46.179  1.00  0.00           C  
ATOM   2096  C   MET   133      58.684  56.910  46.518  1.00  0.00           C  
ATOM   2097  O   MET   133      58.244  57.974  46.955  1.00  0.00           O  
ATOM   2098  CB  MET   133      60.608  57.745  45.061  1.00  0.00           C  
ATOM   2099  CG  MET   133      62.132  57.778  44.662  1.00  0.00           C  
ATOM   2100  SD  MET   133      63.253  58.254  46.047  1.00  0.00           S  
ATOM   2101  CE  MET   133      62.692  59.911  46.441  1.00  0.00           C  
ATOM   2102  H   MET   133      60.660  55.092  44.852  1.00  0.00           H  
ATOM   2103  HA  MET   133      60.833  57.149  46.989  1.00  0.00           H  
ATOM   2104  HB2 MET   133      60.016  57.548  44.167  1.00  0.00           H  
ATOM   2105  HB3 MET   133      60.261  58.687  45.484  1.00  0.00           H  
ATOM   2106  HG2 MET   133      62.360  56.779  44.289  1.00  0.00           H  
ATOM   2107  HG3 MET   133      62.316  58.477  43.847  1.00  0.00           H  
ATOM   2108  HE1 MET   133      61.911  59.776  47.187  1.00  0.00           H  
ATOM   2109  HE2 MET   133      63.471  60.488  46.939  1.00  0.00           H  
ATOM   2110  HE3 MET   133      62.409  60.452  45.537  1.00  0.00           H  
ATOM   2111  N   PHE   134      57.819  55.866  46.202  1.00  0.00           N  
ATOM   2112  CA  PHE   134      56.381  56.099  46.187  1.00  0.00           C  
ATOM   2113  C   PHE   134      55.550  54.861  46.511  1.00  0.00           C  
ATOM   2114  O   PHE   134      54.869  54.844  47.562  1.00  0.00           O  
ATOM   2115  CB  PHE   134      55.990  56.733  44.866  1.00  0.00           C  
ATOM   2116  CG  PHE   134      54.513  57.139  44.773  1.00  0.00           C  
ATOM   2117  CD1 PHE   134      53.831  56.955  43.598  1.00  0.00           C  
ATOM   2118  CD2 PHE   134      53.989  58.027  45.752  1.00  0.00           C  
ATOM   2119  CE1 PHE   134      52.549  57.499  43.483  1.00  0.00           C  
ATOM   2120  CE2 PHE   134      52.682  58.563  45.649  1.00  0.00           C  
ATOM   2121  CZ  PHE   134      51.981  58.347  44.428  1.00  0.00           C  
ATOM   2122  H   PHE   134      58.150  55.059  45.694  1.00  0.00           H  
ATOM   2123  HA  PHE   134      56.221  56.760  47.038  1.00  0.00           H  
ATOM   2124  HB2 PHE   134      56.618  57.622  44.807  1.00  0.00           H  
ATOM   2125  HB3 PHE   134      56.213  56.009  44.082  1.00  0.00           H  
ATOM   2126  HD1 PHE   134      54.286  56.358  42.823  1.00  0.00           H  
ATOM   2127  HD2 PHE   134      54.537  58.224  46.662  1.00  0.00           H  
ATOM   2128  HE1 PHE   134      52.026  57.353  42.549  1.00  0.00           H  
ATOM   2129  HE2 PHE   134      52.270  59.119  46.478  1.00  0.00           H  
ATOM   2130  HZ  PHE   134      50.987  58.741  44.277  1.00  0.00           H  
ATOM   2131  N   ALA   135      55.566  53.808  45.663  1.00  0.00           N  
ATOM   2132  CA  ALA   135      54.706  52.685  45.965  1.00  0.00           C  
ATOM   2133  C   ALA   135      54.907  51.963  47.301  1.00  0.00           C  
ATOM   2134  O   ALA   135      53.920  51.538  47.916  1.00  0.00           O  
ATOM   2135  CB  ALA   135      54.798  51.778  44.736  1.00  0.00           C  
ATOM   2136  H   ALA   135      56.042  53.860  44.774  1.00  0.00           H  
ATOM   2137  HA  ALA   135      53.719  53.149  45.978  1.00  0.00           H  
ATOM   2138  HB1 ALA   135      54.057  50.978  44.774  1.00  0.00           H  
ATOM   2139  HB2 ALA   135      54.683  52.333  43.805  1.00  0.00           H  
ATOM   2140  HB3 ALA   135      55.829  51.424  44.721  1.00  0.00           H  
ATOM   2141  N   ARG   136      56.150  51.869  47.740  1.00  0.00           N  
ATOM   2142  CA  ARG   136      56.548  51.182  49.008  1.00  0.00           C  
ATOM   2143  C   ARG   136      56.722  52.198  50.200  1.00  0.00           C  
ATOM   2144  O   ARG   136      57.246  51.842  51.226  1.00  0.00           O  
ATOM   2145  CB  ARG   136      57.804  50.390  48.679  1.00  0.00           C  
ATOM   2146  CG  ARG   136      58.233  49.382  49.737  1.00  0.00           C  
ATOM   2147  CD  ARG   136      59.234  48.379  49.307  1.00  0.00           C  
ATOM   2148  NE  ARG   136      60.380  48.888  48.492  1.00  0.00           N  
ATOM   2149  CZ  ARG   136      61.364  49.699  48.836  1.00  0.00           C  
ATOM   2150  NH1 ARG   136      61.402  50.222  49.976  1.00  0.00           N  
ATOM   2151  NH2 ARG   136      62.428  49.890  48.047  1.00  0.00           N  
ATOM   2152  H   ARG   136      56.873  52.231  47.135  1.00  0.00           H  
ATOM   2153  HA  ARG   136      55.743  50.535  49.356  1.00  0.00           H  
ATOM   2154  HB2 ARG   136      57.700  49.834  47.748  1.00  0.00           H  
ATOM   2155  HB3 ARG   136      58.557  51.169  48.564  1.00  0.00           H  
ATOM   2156  HG2 ARG   136      58.622  50.032  50.521  1.00  0.00           H  
ATOM   2157  HG3 ARG   136      57.338  48.927  50.163  1.00  0.00           H  
ATOM   2158  HD2 ARG   136      59.552  48.076  50.305  1.00  0.00           H  
ATOM   2159  HD3 ARG   136      58.733  47.548  48.811  1.00  0.00           H  
ATOM   2160  HE  ARG   136      60.397  48.528  47.548  1.00  0.00           H  
ATOM   2161 HH11 ARG   136      60.968  49.773  50.770  1.00  0.00           H  
ATOM   2162 HH12 ARG   136      62.211  50.775  50.220  1.00  0.00           H  
ATOM   2163 HH21 ARG   136      62.474  49.376  47.178  1.00  0.00           H  
ATOM   2164 HH22 ARG   136      63.219  50.421  48.380  1.00  0.00           H  
ATOM   2165  N   GLN   137      56.172  53.428  50.046  1.00  0.00           N  
ATOM   2166  CA  GLN   137      56.220  54.424  51.101  1.00  0.00           C  
ATOM   2167  C   GLN   137      54.861  54.900  51.568  1.00  0.00           C  
ATOM   2168  O   GLN   137      54.545  54.952  52.733  1.00  0.00           O  
ATOM   2169  CB  GLN   137      56.876  55.768  50.704  1.00  0.00           C  
ATOM   2170  CG  GLN   137      58.287  55.731  50.159  1.00  0.00           C  
ATOM   2171  CD  GLN   137      59.440  55.184  51.092  1.00  0.00           C  
ATOM   2172  NE2 GLN   137      60.570  54.948  50.530  1.00  0.00           N  
ATOM   2173  OE1 GLN   137      59.297  54.968  52.306  1.00  0.00           O  
ATOM   2174  H   GLN   137      55.721  53.673  49.176  1.00  0.00           H  
ATOM   2175  HA  GLN   137      56.681  53.967  51.977  1.00  0.00           H  
ATOM   2176  HB2 GLN   137      56.240  56.189  49.925  1.00  0.00           H  
ATOM   2177  HB3 GLN   137      56.803  56.499  51.508  1.00  0.00           H  
ATOM   2178  HG2 GLN   137      58.307  55.154  49.234  1.00  0.00           H  
ATOM   2179  HG3 GLN   137      58.463  56.783  49.937  1.00  0.00           H  
ATOM   2180 HE21 GLN   137      61.227  54.524  51.169  1.00  0.00           H  
ATOM   2181 HE22 GLN   137      60.729  54.942  49.533  1.00  0.00           H  
ATOM   2182  N   LEU   138      53.981  55.183  50.574  1.00  0.00           N  
ATOM   2183  CA  LEU   138      52.540  55.503  50.751  1.00  0.00           C  
ATOM   2184  C   LEU   138      51.841  54.534  51.740  1.00  0.00           C  
ATOM   2185  O   LEU   138      51.301  55.158  52.686  1.00  0.00           O  
ATOM   2186  CB  LEU   138      51.802  55.633  49.432  1.00  0.00           C  
ATOM   2187  CG  LEU   138      50.420  56.245  49.526  1.00  0.00           C  
ATOM   2188  CD1 LEU   138      50.520  57.661  50.085  1.00  0.00           C  
ATOM   2189  CD2 LEU   138      49.824  56.468  48.160  1.00  0.00           C  
ATOM   2190  H   LEU   138      54.333  55.132  49.630  1.00  0.00           H  
ATOM   2191  HA  LEU   138      52.546  56.400  51.370  1.00  0.00           H  
ATOM   2192  HB2 LEU   138      52.513  56.197  48.829  1.00  0.00           H  
ATOM   2193  HB3 LEU   138      51.582  54.637  49.048  1.00  0.00           H  
ATOM   2194  HG  LEU   138      49.703  55.607  50.042  1.00  0.00           H  
ATOM   2195 HD11 LEU   138      51.187  58.316  49.526  1.00  0.00           H  
ATOM   2196 HD12 LEU   138      49.536  58.124  50.171  1.00  0.00           H  
ATOM   2197 HD13 LEU   138      50.991  57.670  51.068  1.00  0.00           H  
ATOM   2198 HD21 LEU   138      48.778  56.772  48.201  1.00  0.00           H  
ATOM   2199 HD22 LEU   138      50.332  57.251  47.596  1.00  0.00           H  
ATOM   2200 HD23 LEU   138      49.861  55.462  47.741  1.00  0.00           H  
ATOM   2201  N   PRO   139      51.780  53.205  51.635  1.00  0.00           N  
ATOM   2202  CA  PRO   139      50.887  52.482  52.569  1.00  0.00           C  
ATOM   2203  C   PRO   139      51.218  52.613  54.045  1.00  0.00           C  
ATOM   2204  O   PRO   139      50.423  52.991  54.887  1.00  0.00           O  
ATOM   2205  CB  PRO   139      50.835  50.980  52.169  1.00  0.00           C  
ATOM   2206  CG  PRO   139      51.330  51.132  50.741  1.00  0.00           C  
ATOM   2207  CD  PRO   139      52.190  52.365  50.569  1.00  0.00           C  
ATOM   2208  HA  PRO   139      49.930  52.998  52.510  1.00  0.00           H  
ATOM   2209  HB2 PRO   139      51.655  50.446  52.648  1.00  0.00           H  
ATOM   2210  HB3 PRO   139      49.887  50.464  52.316  1.00  0.00           H  
ATOM   2211  HG2 PRO   139      51.717  50.197  50.338  1.00  0.00           H  
ATOM   2212  HG3 PRO   139      50.427  51.265  50.147  1.00  0.00           H  
ATOM   2213  HD2 PRO   139      53.215  52.044  50.758  1.00  0.00           H  
ATOM   2214  HD3 PRO   139      52.063  52.805  49.581  1.00  0.00           H  
ATOM   2215  N   VAL   140      52.432  52.392  54.349  1.00  0.00           N  
ATOM   2216  CA  VAL   140      52.980  52.519  55.718  1.00  0.00           C  
ATOM   2217  C   VAL   140      52.818  53.927  56.376  1.00  0.00           C  
ATOM   2218  O   VAL   140      52.876  54.012  57.599  1.00  0.00           O  
ATOM   2219  CB  VAL   140      54.451  52.121  55.920  1.00  0.00           C  
ATOM   2220  CG1 VAL   140      55.373  53.010  55.142  1.00  0.00           C  
ATOM   2221  CG2 VAL   140      54.868  51.848  57.402  1.00  0.00           C  
ATOM   2222  H   VAL   140      53.143  52.354  53.633  1.00  0.00           H  
ATOM   2223  HA  VAL   140      52.324  51.928  56.357  1.00  0.00           H  
ATOM   2224  HB  VAL   140      54.441  51.147  55.431  1.00  0.00           H  
ATOM   2225 HG11 VAL   140      55.283  54.079  55.335  1.00  0.00           H  
ATOM   2226 HG12 VAL   140      56.419  52.884  55.421  1.00  0.00           H  
ATOM   2227 HG13 VAL   140      55.221  52.921  54.066  1.00  0.00           H  
ATOM   2228 HG21 VAL   140      55.803  51.289  57.434  1.00  0.00           H  
ATOM   2229 HG22 VAL   140      55.083  52.803  57.880  1.00  0.00           H  
ATOM   2230 HG23 VAL   140      54.069  51.294  57.894  1.00  0.00           H  
ATOM   2231  N   ARG   141      52.547  54.953  55.566  1.00  0.00           N  
ATOM   2232  CA  ARG   141      52.339  56.329  55.989  1.00  0.00           C  
ATOM   2233  C   ARG   141      50.838  56.604  56.218  1.00  0.00           C  
ATOM   2234  O   ARG   141      50.419  57.085  57.225  1.00  0.00           O  
ATOM   2235  CB  ARG   141      52.901  57.369  54.984  1.00  0.00           C  
ATOM   2236  CG  ARG   141      54.453  57.425  54.898  1.00  0.00           C  
ATOM   2237  CD  ARG   141      54.985  58.521  53.913  1.00  0.00           C  
ATOM   2238  NE  ARG   141      56.471  58.525  53.927  1.00  0.00           N  
ATOM   2239  CZ  ARG   141      57.295  59.502  53.686  1.00  0.00           C  
ATOM   2240  NH1 ARG   141      56.854  60.668  53.265  1.00  0.00           N  
ATOM   2241  NH2 ARG   141      58.576  59.354  53.857  1.00  0.00           N  
ATOM   2242  H   ARG   141      52.357  54.724  54.601  1.00  0.00           H  
ATOM   2243  HA  ARG   141      52.828  56.457  56.955  1.00  0.00           H  
ATOM   2244  HB2 ARG   141      52.590  57.061  53.986  1.00  0.00           H  
ATOM   2245  HB3 ARG   141      52.613  58.369  55.311  1.00  0.00           H  
ATOM   2246  HG2 ARG   141      54.819  57.715  55.883  1.00  0.00           H  
ATOM   2247  HG3 ARG   141      54.824  56.445  54.600  1.00  0.00           H  
ATOM   2248  HD2 ARG   141      54.674  58.322  52.888  1.00  0.00           H  
ATOM   2249  HD3 ARG   141      54.537  59.472  54.200  1.00  0.00           H  
ATOM   2250  HE  ARG   141      56.887  57.650  54.207  1.00  0.00           H  
ATOM   2251 HH11 ARG   141      55.872  60.892  53.188  1.00  0.00           H  
ATOM   2252 HH12 ARG   141      57.507  61.429  53.384  1.00  0.00           H  
ATOM   2253 HH21 ARG   141      58.991  58.569  54.339  1.00  0.00           H  
ATOM   2254 HH22 ARG   141      59.116  60.139  53.521  1.00  0.00           H  
ATOM   2255  N   VAL   142      50.051  56.210  55.204  1.00  0.00           N  
ATOM   2256  CA  VAL   142      48.571  56.383  55.012  1.00  0.00           C  
ATOM   2257  C   VAL   142      47.955  55.571  56.119  1.00  0.00           C  
ATOM   2258  O   VAL   142      47.086  56.089  56.842  1.00  0.00           O  
ATOM   2259  CB  VAL   142      48.117  55.898  53.668  1.00  0.00           C  
ATOM   2260  CG1 VAL   142      46.585  55.811  53.632  1.00  0.00           C  
ATOM   2261  CG2 VAL   142      48.478  56.951  52.548  1.00  0.00           C  
ATOM   2262  H   VAL   142      50.584  55.820  54.439  1.00  0.00           H  
ATOM   2263  HA  VAL   142      48.138  57.374  55.144  1.00  0.00           H  
ATOM   2264  HB  VAL   142      48.584  54.972  53.334  1.00  0.00           H  
ATOM   2265 HG11 VAL   142      46.225  55.569  52.630  1.00  0.00           H  
ATOM   2266 HG12 VAL   142      46.150  55.101  54.334  1.00  0.00           H  
ATOM   2267 HG13 VAL   142      46.196  56.744  54.039  1.00  0.00           H  
ATOM   2268 HG21 VAL   142      48.383  56.503  51.558  1.00  0.00           H  
ATOM   2269 HG22 VAL   142      47.749  57.750  52.684  1.00  0.00           H  
ATOM   2270 HG23 VAL   142      49.527  57.247  52.583  1.00  0.00           H  
ATOM   2271  N   ILE   143      48.513  54.430  56.450  1.00  0.00           N  
ATOM   2272  CA  ILE   143      47.913  53.522  57.365  1.00  0.00           C  
ATOM   2273  C   ILE   143      48.342  53.832  58.810  1.00  0.00           C  
ATOM   2274  O   ILE   143      47.563  53.632  59.749  1.00  0.00           O  
ATOM   2275  CB  ILE   143      48.303  52.029  56.936  1.00  0.00           C  
ATOM   2276  CG1 ILE   143      47.739  51.657  55.546  1.00  0.00           C  
ATOM   2277  CG2 ILE   143      47.644  51.127  58.002  1.00  0.00           C  
ATOM   2278  CD1 ILE   143      48.457  50.440  55.038  1.00  0.00           C  
ATOM   2279  H   ILE   143      49.085  54.044  55.712  1.00  0.00           H  
ATOM   2280  HA  ILE   143      46.832  53.638  57.284  1.00  0.00           H  
ATOM   2281  HB  ILE   143      49.368  51.843  57.069  1.00  0.00           H  
ATOM   2282 HG12 ILE   143      46.671  51.439  55.566  1.00  0.00           H  
ATOM   2283 HG13 ILE   143      48.074  52.388  54.810  1.00  0.00           H  
ATOM   2284 HG21 ILE   143      48.240  51.092  58.915  1.00  0.00           H  
ATOM   2285 HG22 ILE   143      46.638  51.508  58.177  1.00  0.00           H  
ATOM   2286 HG23 ILE   143      47.580  50.069  57.748  1.00  0.00           H  
ATOM   2287 HD11 ILE   143      48.385  50.277  53.963  1.00  0.00           H  
ATOM   2288 HD12 ILE   143      49.491  50.524  55.372  1.00  0.00           H  
ATOM   2289 HD13 ILE   143      48.138  49.476  55.433  1.00  0.00           H  
ATOM   2290  N   CYS   144      49.546  54.315  59.060  1.00  0.00           N  
ATOM   2291  CA  CYS   144      49.901  54.853  60.321  1.00  0.00           C  
ATOM   2292  C   CYS   144      49.001  56.048  60.648  1.00  0.00           C  
ATOM   2293  O   CYS   144      48.720  56.290  61.797  1.00  0.00           O  
ATOM   2294  CB  CYS   144      51.361  55.098  60.304  1.00  0.00           C  
ATOM   2295  SG  CYS   144      52.241  53.566  60.812  1.00  0.00           S  
ATOM   2296  H   CYS   144      50.149  54.402  58.255  1.00  0.00           H  
ATOM   2297  HA  CYS   144      49.692  54.050  61.030  1.00  0.00           H  
ATOM   2298  HB2 CYS   144      51.703  55.370  59.305  1.00  0.00           H  
ATOM   2299  HB3 CYS   144      51.711  55.952  60.884  1.00  0.00           H  
ATOM   2300  HG  CYS   144      52.880  53.446  59.644  1.00  0.00           H  
ATOM   2301  N   GLU   145      48.649  56.901  59.674  1.00  0.00           N  
ATOM   2302  CA  GLU   145      47.687  57.999  59.854  1.00  0.00           C  
ATOM   2303  C   GLU   145      46.276  57.457  60.143  1.00  0.00           C  
ATOM   2304  O   GLU   145      45.554  58.028  60.955  1.00  0.00           O  
ATOM   2305  CB  GLU   145      47.698  58.780  58.503  1.00  0.00           C  
ATOM   2306  CG  GLU   145      47.065  60.187  58.430  1.00  0.00           C  
ATOM   2307  CD  GLU   145      47.562  61.151  59.453  1.00  0.00           C  
ATOM   2308  OE1 GLU   145      48.670  61.740  59.270  1.00  0.00           O  
ATOM   2309  OE2 GLU   145      46.828  61.460  60.395  1.00  0.00           O  
ATOM   2310  H   GLU   145      49.011  56.611  58.778  1.00  0.00           H  
ATOM   2311  HA  GLU   145      47.902  58.690  60.670  1.00  0.00           H  
ATOM   2312  HB2 GLU   145      48.737  59.047  58.307  1.00  0.00           H  
ATOM   2313  HB3 GLU   145      47.316  58.270  57.619  1.00  0.00           H  
ATOM   2314  HG2 GLU   145      47.030  60.558  57.406  1.00  0.00           H  
ATOM   2315  HG3 GLU   145      46.019  60.000  58.670  1.00  0.00           H  
ATOM   2316  N   LEU   146      45.935  56.331  59.494  1.00  0.00           N  
ATOM   2317  CA  LEU   146      44.677  55.667  59.800  1.00  0.00           C  
ATOM   2318  C   LEU   146      44.642  55.118  61.288  1.00  0.00           C  
ATOM   2319  O   LEU   146      43.652  55.260  61.971  1.00  0.00           O  
ATOM   2320  CB  LEU   146      44.524  54.527  58.738  1.00  0.00           C  
ATOM   2321  CG  LEU   146      43.175  53.912  58.542  1.00  0.00           C  
ATOM   2322  CD1 LEU   146      43.138  53.001  57.318  1.00  0.00           C  
ATOM   2323  CD2 LEU   146      42.682  53.072  59.746  1.00  0.00           C  
ATOM   2324  H   LEU   146      46.643  55.964  58.875  1.00  0.00           H  
ATOM   2325  HA  LEU   146      43.840  56.365  59.811  1.00  0.00           H  
ATOM   2326  HB2 LEU   146      44.780  54.944  57.764  1.00  0.00           H  
ATOM   2327  HB3 LEU   146      45.218  53.707  58.921  1.00  0.00           H  
ATOM   2328  HG  LEU   146      42.394  54.648  58.351  1.00  0.00           H  
ATOM   2329 HD11 LEU   146      43.480  53.599  56.473  1.00  0.00           H  
ATOM   2330 HD12 LEU   146      43.800  52.151  57.477  1.00  0.00           H  
ATOM   2331 HD13 LEU   146      42.143  52.622  57.081  1.00  0.00           H  
ATOM   2332 HD21 LEU   146      43.471  52.403  60.088  1.00  0.00           H  
ATOM   2333 HD22 LEU   146      42.442  53.780  60.539  1.00  0.00           H  
ATOM   2334 HD23 LEU   146      41.809  52.486  59.460  1.00  0.00           H  
ATOM   2335  N   LEU   147      45.717  54.562  61.809  1.00  0.00           N  
ATOM   2336  CA  LEU   147      45.954  54.189  63.228  1.00  0.00           C  
ATOM   2337  C   LEU   147      46.065  55.447  64.099  1.00  0.00           C  
ATOM   2338  O   LEU   147      45.830  55.479  65.316  1.00  0.00           O  
ATOM   2339  CB  LEU   147      47.120  53.138  63.375  1.00  0.00           C  
ATOM   2340  CG  LEU   147      46.827  51.826  62.709  1.00  0.00           C  
ATOM   2341  CD1 LEU   147      48.189  51.023  62.525  1.00  0.00           C  
ATOM   2342  CD2 LEU   147      45.781  50.990  63.491  1.00  0.00           C  
ATOM   2343  H   LEU   147      46.410  54.369  61.100  1.00  0.00           H  
ATOM   2344  HA  LEU   147      44.987  53.745  63.464  1.00  0.00           H  
ATOM   2345  HB2 LEU   147      48.079  53.583  63.109  1.00  0.00           H  
ATOM   2346  HB3 LEU   147      47.274  52.858  64.417  1.00  0.00           H  
ATOM   2347  HG  LEU   147      46.413  52.043  61.724  1.00  0.00           H  
ATOM   2348 HD11 LEU   147      48.070  50.231  61.784  1.00  0.00           H  
ATOM   2349 HD12 LEU   147      48.975  51.656  62.111  1.00  0.00           H  
ATOM   2350 HD13 LEU   147      48.626  50.674  63.460  1.00  0.00           H  
ATOM   2351 HD21 LEU   147      45.420  50.262  62.765  1.00  0.00           H  
ATOM   2352 HD22 LEU   147      46.183  50.615  64.432  1.00  0.00           H  
ATOM   2353 HD23 LEU   147      44.942  51.627  63.776  1.00  0.00           H  
ATOM   2354  N   GLY   148      46.368  56.596  63.579  1.00  0.00           N  
ATOM   2355  CA  GLY   148      46.608  57.925  64.197  1.00  0.00           C  
ATOM   2356  C   GLY   148      48.010  58.089  64.802  1.00  0.00           C  
ATOM   2357  O   GLY   148      48.158  58.415  65.975  1.00  0.00           O  
ATOM   2358  H   GLY   148      46.540  56.649  62.585  1.00  0.00           H  
ATOM   2359  HA2 GLY   148      46.557  58.689  63.421  1.00  0.00           H  
ATOM   2360  HA3 GLY   148      45.821  58.116  64.927  1.00  0.00           H  
ATOM   2361  N   VAL   149      49.053  57.820  64.059  1.00  0.00           N  
ATOM   2362  CA  VAL   149      50.458  57.999  64.457  1.00  0.00           C  
ATOM   2363  C   VAL   149      50.886  59.427  64.025  1.00  0.00           C  
ATOM   2364  O   VAL   149      50.667  59.663  62.835  1.00  0.00           O  
ATOM   2365  CB  VAL   149      51.327  56.870  63.864  1.00  0.00           C  
ATOM   2366  CG1 VAL   149      52.778  56.844  64.362  1.00  0.00           C  
ATOM   2367  CG2 VAL   149      50.733  55.490  64.320  1.00  0.00           C  
ATOM   2368  H   VAL   149      48.917  57.431  63.137  1.00  0.00           H  
ATOM   2369  HA  VAL   149      50.500  57.881  65.540  1.00  0.00           H  
ATOM   2370  HB  VAL   149      51.350  56.901  62.774  1.00  0.00           H  
ATOM   2371 HG11 VAL   149      53.390  57.627  63.913  1.00  0.00           H  
ATOM   2372 HG12 VAL   149      52.774  56.863  65.452  1.00  0.00           H  
ATOM   2373 HG13 VAL   149      53.234  55.910  64.036  1.00  0.00           H  
ATOM   2374 HG21 VAL   149      51.245  54.584  63.995  1.00  0.00           H  
ATOM   2375 HG22 VAL   149      50.637  55.539  65.406  1.00  0.00           H  
ATOM   2376 HG23 VAL   149      49.688  55.420  64.017  1.00  0.00           H  
ATOM   2377  N   PRO   150      51.497  60.319  64.879  1.00  0.00           N  
ATOM   2378  CA  PRO   150      52.094  61.541  64.357  1.00  0.00           C  
ATOM   2379  C   PRO   150      53.099  61.266  63.253  1.00  0.00           C  
ATOM   2380  O   PRO   150      53.925  60.341  63.380  1.00  0.00           O  
ATOM   2381  CB  PRO   150      52.708  62.152  65.560  1.00  0.00           C  
ATOM   2382  CG  PRO   150      52.115  61.494  66.816  1.00  0.00           C  
ATOM   2383  CD  PRO   150      51.610  60.140  66.333  1.00  0.00           C  
ATOM   2384  HA  PRO   150      51.340  62.199  63.926  1.00  0.00           H  
ATOM   2385  HB2 PRO   150      53.767  61.895  65.568  1.00  0.00           H  
ATOM   2386  HB3 PRO   150      52.658  63.239  65.625  1.00  0.00           H  
ATOM   2387  HG2 PRO   150      52.984  61.423  67.469  1.00  0.00           H  
ATOM   2388  HG3 PRO   150      51.182  61.982  67.100  1.00  0.00           H  
ATOM   2389  HD2 PRO   150      52.208  59.282  66.637  1.00  0.00           H  
ATOM   2390  HD3 PRO   150      50.595  60.030  66.715  1.00  0.00           H  
ATOM   2391  N   SER   151      53.137  62.180  62.259  1.00  0.00           N  
ATOM   2392  CA  SER   151      53.982  61.943  61.100  1.00  0.00           C  
ATOM   2393  C   SER   151      55.502  61.651  61.377  1.00  0.00           C  
ATOM   2394  O   SER   151      56.176  60.898  60.620  1.00  0.00           O  
ATOM   2395  CB  SER   151      53.793  63.051  60.061  1.00  0.00           C  
ATOM   2396  OG  SER   151      52.433  63.342  59.779  1.00  0.00           O  
ATOM   2397  H   SER   151      52.468  62.937  62.238  1.00  0.00           H  
ATOM   2398  HA  SER   151      53.631  61.018  60.640  1.00  0.00           H  
ATOM   2399  HB2 SER   151      54.334  63.958  60.331  1.00  0.00           H  
ATOM   2400  HB3 SER   151      54.320  62.637  59.202  1.00  0.00           H  
ATOM   2401  HG  SER   151      52.362  64.183  59.322  1.00  0.00           H  
ATOM   2402  N   ALA   152      55.999  62.180  62.506  1.00  0.00           N  
ATOM   2403  CA  ALA   152      57.394  62.081  62.870  1.00  0.00           C  
ATOM   2404  C   ALA   152      57.871  60.696  63.175  1.00  0.00           C  
ATOM   2405  O   ALA   152      59.037  60.375  63.059  1.00  0.00           O  
ATOM   2406  CB  ALA   152      57.593  62.987  64.101  1.00  0.00           C  
ATOM   2407  H   ALA   152      55.400  62.865  62.946  1.00  0.00           H  
ATOM   2408  HA  ALA   152      58.005  62.441  62.043  1.00  0.00           H  
ATOM   2409  HB1 ALA   152      58.661  62.890  64.296  1.00  0.00           H  
ATOM   2410  HB2 ALA   152      57.409  64.046  63.919  1.00  0.00           H  
ATOM   2411  HB3 ALA   152      56.920  62.567  64.848  1.00  0.00           H  
ATOM   2412  N   ASP   153      57.014  59.810  63.683  1.00  0.00           N  
ATOM   2413  CA  ASP   153      57.351  58.343  63.847  1.00  0.00           C  
ATOM   2414  C   ASP   153      56.962  57.497  62.651  1.00  0.00           C  
ATOM   2415  O   ASP   153      57.219  56.268  62.656  1.00  0.00           O  
ATOM   2416  CB  ASP   153      56.815  57.880  65.216  1.00  0.00           C  
ATOM   2417  CG  ASP   153      57.426  58.629  66.377  1.00  0.00           C  
ATOM   2418  OD1 ASP   153      56.671  58.962  67.304  1.00  0.00           O  
ATOM   2419  OD2 ASP   153      58.621  58.875  66.537  1.00  0.00           O  
ATOM   2420  H   ASP   153      56.082  60.157  63.856  1.00  0.00           H  
ATOM   2421  HA  ASP   153      58.436  58.255  63.905  1.00  0.00           H  
ATOM   2422  HB2 ASP   153      55.734  58.005  65.143  1.00  0.00           H  
ATOM   2423  HB3 ASP   153      57.001  56.807  65.254  1.00  0.00           H  
ATOM   2424  N   HIE   154      56.513  58.056  61.585  1.00  0.00           N  
ATOM   2425  CA  HIE   154      56.375  57.299  60.300  1.00  0.00           C  
ATOM   2426  C   HIE   154      57.672  56.829  59.701  1.00  0.00           C  
ATOM   2427  O   HIE   154      57.718  55.713  59.163  1.00  0.00           O  
ATOM   2428  CB  HIE   154      55.546  58.002  59.216  1.00  0.00           C  
ATOM   2429  CG  HIE   154      54.051  58.256  59.615  1.00  0.00           C  
ATOM   2430  CD2 HIE   154      53.488  58.468  60.856  1.00  0.00           C  
ATOM   2431  ND1 HIE   154      53.028  58.327  58.671  1.00  0.00           N  
ATOM   2432  CE1 HIE   154      51.887  58.616  59.358  1.00  0.00           C  
ATOM   2433  NE2 HIE   154      52.235  58.813  60.666  1.00  0.00           N  
ATOM   2434  H   HIE   154      56.354  59.042  61.431  1.00  0.00           H  
ATOM   2435  HA  HIE   154      55.913  56.332  60.499  1.00  0.00           H  
ATOM   2436  HB2 HIE   154      55.991  58.958  58.940  1.00  0.00           H  
ATOM   2437  HB3 HIE   154      55.553  57.409  58.302  1.00  0.00           H  
ATOM   2438  HD2 HIE   154      53.976  58.416  61.818  1.00  0.00           H  
ATOM   2439  HE1 HIE   154      50.938  58.886  58.923  1.00  0.00           H  
ATOM   2440  HE2 HIE   154      51.623  59.153  61.395  1.00  0.00           H  
ATOM   2441  N   ASP   155      58.743  57.569  59.836  1.00  0.00           N  
ATOM   2442  CA  ASP   155      60.128  57.193  59.574  1.00  0.00           C  
ATOM   2443  C   ASP   155      60.627  56.040  60.483  1.00  0.00           C  
ATOM   2444  O   ASP   155      61.343  55.192  59.910  1.00  0.00           O  
ATOM   2445  CB  ASP   155      61.183  58.295  59.633  1.00  0.00           C  
ATOM   2446  CG  ASP   155      62.632  57.823  59.587  1.00  0.00           C  
ATOM   2447  OD1 ASP   155      63.339  57.599  60.631  1.00  0.00           O  
ATOM   2448  OD2 ASP   155      63.101  57.461  58.444  1.00  0.00           O  
ATOM   2449  H   ASP   155      58.633  58.530  60.124  1.00  0.00           H  
ATOM   2450  HA  ASP   155      60.114  56.786  58.562  1.00  0.00           H  
ATOM   2451  HB2 ASP   155      61.007  58.976  58.801  1.00  0.00           H  
ATOM   2452  HB3 ASP   155      60.927  58.830  60.548  1.00  0.00           H  
ATOM   2453  N   ARG   156      60.259  55.987  61.718  1.00  0.00           N  
ATOM   2454  CA  ARG   156      60.502  54.826  62.574  1.00  0.00           C  
ATOM   2455  C   ARG   156      59.623  53.622  62.194  1.00  0.00           C  
ATOM   2456  O   ARG   156      60.102  52.533  62.057  1.00  0.00           O  
ATOM   2457  CB  ARG   156      60.427  55.169  64.108  1.00  0.00           C  
ATOM   2458  CG  ARG   156      60.912  54.055  65.030  1.00  0.00           C  
ATOM   2459  CD  ARG   156      62.151  53.235  64.656  1.00  0.00           C  
ATOM   2460  NE  ARG   156      63.311  53.983  64.115  1.00  0.00           N  
ATOM   2461  CZ  ARG   156      64.557  53.580  64.090  1.00  0.00           C  
ATOM   2462  NH1 ARG   156      64.980  52.471  64.689  1.00  0.00           N  
ATOM   2463  NH2 ARG   156      65.392  54.356  63.577  1.00  0.00           N  
ATOM   2464  H   ARG   156      59.584  56.669  62.037  1.00  0.00           H  
ATOM   2465  HA  ARG   156      61.532  54.551  62.347  1.00  0.00           H  
ATOM   2466  HB2 ARG   156      61.085  56.014  64.307  1.00  0.00           H  
ATOM   2467  HB3 ARG   156      59.414  55.461  64.388  1.00  0.00           H  
ATOM   2468  HG2 ARG   156      61.046  54.385  66.060  1.00  0.00           H  
ATOM   2469  HG3 ARG   156      60.056  53.380  65.027  1.00  0.00           H  
ATOM   2470  HD2 ARG   156      62.444  52.564  65.464  1.00  0.00           H  
ATOM   2471  HD3 ARG   156      61.805  52.574  63.863  1.00  0.00           H  
ATOM   2472  HE  ARG   156      63.088  54.863  63.674  1.00  0.00           H  
ATOM   2473 HH11 ARG   156      64.394  51.928  65.307  1.00  0.00           H  
ATOM   2474 HH12 ARG   156      65.927  52.163  64.522  1.00  0.00           H  
ATOM   2475 HH21 ARG   156      65.098  55.297  63.359  1.00  0.00           H  
ATOM   2476 HH22 ARG   156      66.317  54.294  63.975  1.00  0.00           H  
ATOM   2477  N   PHE   157      58.396  53.869  61.871  1.00  0.00           N  
ATOM   2478  CA  PHE   157      57.590  52.866  61.099  1.00  0.00           C  
ATOM   2479  C   PHE   157      58.063  52.520  59.696  1.00  0.00           C  
ATOM   2480  O   PHE   157      57.883  51.373  59.205  1.00  0.00           O  
ATOM   2481  CB  PHE   157      56.068  53.125  61.123  1.00  0.00           C  
ATOM   2482  CG  PHE   157      55.269  52.680  62.420  1.00  0.00           C  
ATOM   2483  CD1 PHE   157      54.771  51.379  62.480  1.00  0.00           C  
ATOM   2484  CD2 PHE   157      55.089  53.584  63.503  1.00  0.00           C  
ATOM   2485  CE1 PHE   157      54.187  50.866  63.621  1.00  0.00           C  
ATOM   2486  CE2 PHE   157      54.487  53.103  64.651  1.00  0.00           C  
ATOM   2487  CZ  PHE   157      54.040  51.757  64.743  1.00  0.00           C  
ATOM   2488  H   PHE   157      58.068  54.791  62.121  1.00  0.00           H  
ATOM   2489  HA  PHE   157      57.801  51.879  61.512  1.00  0.00           H  
ATOM   2490  HB2 PHE   157      55.902  54.194  60.989  1.00  0.00           H  
ATOM   2491  HB3 PHE   157      55.519  52.726  60.271  1.00  0.00           H  
ATOM   2492  HD1 PHE   157      54.874  50.701  61.646  1.00  0.00           H  
ATOM   2493  HD2 PHE   157      55.510  54.577  63.564  1.00  0.00           H  
ATOM   2494  HE1 PHE   157      53.902  49.827  63.683  1.00  0.00           H  
ATOM   2495  HE2 PHE   157      54.532  53.798  65.476  1.00  0.00           H  
ATOM   2496  HZ  PHE   157      53.714  51.342  65.684  1.00  0.00           H  
ATOM   2497  N   THR   158      58.786  53.392  59.008  1.00  0.00           N  
ATOM   2498  CA  THR   158      59.453  52.942  57.765  1.00  0.00           C  
ATOM   2499  C   THR   158      60.761  52.240  58.037  1.00  0.00           C  
ATOM   2500  O   THR   158      61.118  51.308  57.341  1.00  0.00           O  
ATOM   2501  CB  THR   158      59.753  54.141  56.914  1.00  0.00           C  
ATOM   2502  CG2 THR   158      60.017  53.840  55.434  1.00  0.00           C  
ATOM   2503  OG1 THR   158      58.551  54.938  56.760  1.00  0.00           O  
ATOM   2504  H   THR   158      58.905  54.345  59.321  1.00  0.00           H  
ATOM   2505  HA  THR   158      58.723  52.344  57.219  1.00  0.00           H  
ATOM   2506  HB  THR   158      60.501  54.811  57.338  1.00  0.00           H  
ATOM   2507  HG1 THR   158      58.227  55.127  57.644  1.00  0.00           H  
ATOM   2508 HG21 THR   158      60.113  54.798  54.924  1.00  0.00           H  
ATOM   2509 HG22 THR   158      60.914  53.220  55.408  1.00  0.00           H  
ATOM   2510 HG23 THR   158      59.196  53.345  54.914  1.00  0.00           H  
ATOM   2511  N   ARG   159      61.505  52.515  59.087  1.00  0.00           N  
ATOM   2512  CA  ARG   159      62.728  51.772  59.506  1.00  0.00           C  
ATOM   2513  C   ARG   159      62.353  50.242  59.709  1.00  0.00           C  
ATOM   2514  O   ARG   159      63.136  49.358  59.279  1.00  0.00           O  
ATOM   2515  CB  ARG   159      63.348  52.381  60.703  1.00  0.00           C  
ATOM   2516  CG  ARG   159      64.718  51.749  60.890  1.00  0.00           C  
ATOM   2517  CD  ARG   159      65.769  52.081  59.777  1.00  0.00           C  
ATOM   2518  NE  ARG   159      67.066  51.417  59.859  1.00  0.00           N  
ATOM   2519  CZ  ARG   159      68.157  51.532  59.062  1.00  0.00           C  
ATOM   2520  NH1 ARG   159      68.185  52.556  58.197  1.00  0.00           N  
ATOM   2521  NH2 ARG   159      69.092  50.626  59.158  1.00  0.00           N  
ATOM   2522  H   ARG   159      61.185  53.304  59.630  1.00  0.00           H  
ATOM   2523  HA  ARG   159      63.404  51.794  58.652  1.00  0.00           H  
ATOM   2524  HB2 ARG   159      63.397  53.460  60.560  1.00  0.00           H  
ATOM   2525  HB3 ARG   159      62.741  52.148  61.579  1.00  0.00           H  
ATOM   2526  HG2 ARG   159      65.146  52.187  61.792  1.00  0.00           H  
ATOM   2527  HG3 ARG   159      64.651  50.671  61.037  1.00  0.00           H  
ATOM   2528  HD2 ARG   159      65.400  51.675  58.835  1.00  0.00           H  
ATOM   2529  HD3 ARG   159      65.940  53.158  59.751  1.00  0.00           H  
ATOM   2530  HE  ARG   159      67.228  50.569  60.384  1.00  0.00           H  
ATOM   2531 HH11 ARG   159      67.418  53.202  58.071  1.00  0.00           H  
ATOM   2532 HH12 ARG   159      69.019  52.767  57.667  1.00  0.00           H  
ATOM   2533 HH21 ARG   159      68.943  49.885  59.830  1.00  0.00           H  
ATOM   2534 HH22 ARG   159      69.931  50.495  58.610  1.00  0.00           H  
ATOM   2535  N   TRP   160      61.188  49.957  60.238  1.00  0.00           N  
ATOM   2536  CA  TRP   160      60.703  48.581  60.472  1.00  0.00           C  
ATOM   2537  C   TRP   160      60.373  47.791  59.182  1.00  0.00           C  
ATOM   2538  O   TRP   160      60.170  46.570  59.309  1.00  0.00           O  
ATOM   2539  CB  TRP   160      59.581  48.721  61.511  1.00  0.00           C  
ATOM   2540  CG  TRP   160      60.064  49.223  62.879  1.00  0.00           C  
ATOM   2541  CD1 TRP   160      61.330  49.071  63.392  1.00  0.00           C  
ATOM   2542  CD2 TRP   160      59.380  50.057  63.887  1.00  0.00           C  
ATOM   2543  CE2 TRP   160      60.213  50.232  65.030  1.00  0.00           C  
ATOM   2544  CE3 TRP   160      58.102  50.594  63.950  1.00  0.00           C  
ATOM   2545  NE1 TRP   160      61.406  49.718  64.623  1.00  0.00           N  
ATOM   2546  CZ2 TRP   160      59.845  51.016  66.208  1.00  0.00           C  
ATOM   2547  CZ3 TRP   160      57.630  51.207  65.129  1.00  0.00           C  
ATOM   2548  CH2 TRP   160      58.470  51.387  66.279  1.00  0.00           C  
ATOM   2549  H   TRP   160      60.485  50.651  60.454  1.00  0.00           H  
ATOM   2550  HA  TRP   160      61.508  47.947  60.841  1.00  0.00           H  
ATOM   2551  HB2 TRP   160      58.788  49.411  61.224  1.00  0.00           H  
ATOM   2552  HB3 TRP   160      59.159  47.729  61.669  1.00  0.00           H  
ATOM   2553  HD1 TRP   160      62.137  48.589  62.860  1.00  0.00           H  
ATOM   2554  HE1 TRP   160      62.249  49.661  65.177  1.00  0.00           H  
ATOM   2555  HE3 TRP   160      57.560  50.523  63.019  1.00  0.00           H  
ATOM   2556  HZ2 TRP   160      60.501  50.881  67.055  1.00  0.00           H  
ATOM   2557  HZ3 TRP   160      56.627  51.608  65.114  1.00  0.00           H  
ATOM   2558  HH2 TRP   160      58.119  51.926  67.147  1.00  0.00           H  
ATOM   2559  N   SER   161      60.429  48.355  58.017  1.00  0.00           N  
ATOM   2560  CA  SER   161      59.809  47.717  56.807  1.00  0.00           C  
ATOM   2561  C   SER   161      60.333  46.296  56.444  1.00  0.00           C  
ATOM   2562  O   SER   161      59.455  45.496  56.106  1.00  0.00           O  
ATOM   2563  CB  SER   161      60.146  48.592  55.598  1.00  0.00           C  
ATOM   2564  OG  SER   161      59.657  49.867  55.726  1.00  0.00           O  
ATOM   2565  H   SER   161      60.482  49.362  58.056  1.00  0.00           H  
ATOM   2566  HA  SER   161      58.725  47.733  56.918  1.00  0.00           H  
ATOM   2567  HB2 SER   161      61.232  48.577  55.514  1.00  0.00           H  
ATOM   2568  HB3 SER   161      59.546  48.132  54.814  1.00  0.00           H  
ATOM   2569  HG  SER   161      60.376  50.400  56.074  1.00  0.00           H  
ATOM   2570  N   GLY   162      61.594  45.891  56.700  1.00  0.00           N  
ATOM   2571  CA  GLY   162      62.015  44.488  56.397  1.00  0.00           C  
ATOM   2572  C   GLY   162      61.369  43.344  57.235  1.00  0.00           C  
ATOM   2573  O   GLY   162      61.472  42.162  56.929  1.00  0.00           O  
ATOM   2574  H   GLY   162      62.273  46.579  56.993  1.00  0.00           H  
ATOM   2575  HA2 GLY   162      61.805  44.300  55.345  1.00  0.00           H  
ATOM   2576  HA3 GLY   162      63.076  44.326  56.591  1.00  0.00           H  
ATOM   2577  N   ALA   163      60.554  43.783  58.241  1.00  0.00           N  
ATOM   2578  CA  ALA   163      59.710  42.948  58.998  1.00  0.00           C  
ATOM   2579  C   ALA   163      58.290  42.916  58.456  1.00  0.00           C  
ATOM   2580  O   ALA   163      57.604  41.898  58.538  1.00  0.00           O  
ATOM   2581  CB  ALA   163      59.901  43.205  60.444  1.00  0.00           C  
ATOM   2582  H   ALA   163      60.377  44.776  58.272  1.00  0.00           H  
ATOM   2583  HA  ALA   163      60.097  41.958  58.754  1.00  0.00           H  
ATOM   2584  HB1 ALA   163      59.360  42.433  60.992  1.00  0.00           H  
ATOM   2585  HB2 ALA   163      60.964  43.252  60.681  1.00  0.00           H  
ATOM   2586  HB3 ALA   163      59.439  44.136  60.769  1.00  0.00           H  
ATOM   2587  N   PHE   164      57.788  44.050  57.996  1.00  0.00           N  
ATOM   2588  CA  PHE   164      56.376  44.067  57.566  1.00  0.00           C  
ATOM   2589  C   PHE   164      56.162  43.374  56.250  1.00  0.00           C  
ATOM   2590  O   PHE   164      55.073  42.870  55.933  1.00  0.00           O  
ATOM   2591  CB  PHE   164      55.906  45.590  57.487  1.00  0.00           C  
ATOM   2592  CG  PHE   164      56.006  46.435  58.770  1.00  0.00           C  
ATOM   2593  CD1 PHE   164      55.708  45.790  60.017  1.00  0.00           C  
ATOM   2594  CD2 PHE   164      56.209  47.847  58.847  1.00  0.00           C  
ATOM   2595  CE1 PHE   164      55.698  46.503  61.203  1.00  0.00           C  
ATOM   2596  CE2 PHE   164      56.192  48.553  60.025  1.00  0.00           C  
ATOM   2597  CZ  PHE   164      55.868  47.892  61.231  1.00  0.00           C  
ATOM   2598  H   PHE   164      58.265  44.938  58.065  1.00  0.00           H  
ATOM   2599  HA  PHE   164      55.745  43.531  58.274  1.00  0.00           H  
ATOM   2600  HB2 PHE   164      56.532  46.072  56.736  1.00  0.00           H  
ATOM   2601  HB3 PHE   164      54.899  45.633  57.071  1.00  0.00           H  
ATOM   2602  HD1 PHE   164      55.584  44.717  60.017  1.00  0.00           H  
ATOM   2603  HD2 PHE   164      56.306  48.446  57.954  1.00  0.00           H  
ATOM   2604  HE1 PHE   164      55.597  45.903  62.096  1.00  0.00           H  
ATOM   2605  HE2 PHE   164      56.288  49.628  60.001  1.00  0.00           H  
ATOM   2606  HZ  PHE   164      55.852  48.430  62.167  1.00  0.00           H  
ATOM   2607  N   LEU   165      57.154  43.386  55.314  1.00  0.00           N  
ATOM   2608  CA  LEU   165      56.981  42.856  53.951  1.00  0.00           C  
ATOM   2609  C   LEU   165      58.303  42.298  53.500  1.00  0.00           C  
ATOM   2610  O   LEU   165      59.301  42.447  54.234  1.00  0.00           O  
ATOM   2611  CB  LEU   165      56.494  44.107  53.052  1.00  0.00           C  
ATOM   2612  CG  LEU   165      57.302  45.450  53.042  1.00  0.00           C  
ATOM   2613  CD1 LEU   165      58.836  45.306  52.826  1.00  0.00           C  
ATOM   2614  CD2 LEU   165      56.863  46.392  51.928  1.00  0.00           C  
ATOM   2615  H   LEU   165      58.068  43.737  55.564  1.00  0.00           H  
ATOM   2616  HA  LEU   165      56.206  42.094  54.033  1.00  0.00           H  
ATOM   2617  HB2 LEU   165      56.500  43.712  52.037  1.00  0.00           H  
ATOM   2618  HB3 LEU   165      55.471  44.369  53.324  1.00  0.00           H  
ATOM   2619  HG  LEU   165      57.257  45.980  53.994  1.00  0.00           H  
ATOM   2620 HD11 LEU   165      59.291  44.866  53.714  1.00  0.00           H  
ATOM   2621 HD12 LEU   165      59.107  44.686  51.972  1.00  0.00           H  
ATOM   2622 HD13 LEU   165      59.334  46.266  52.694  1.00  0.00           H  
ATOM   2623 HD21 LEU   165      57.055  45.967  50.942  1.00  0.00           H  
ATOM   2624 HD22 LEU   165      55.819  46.577  52.185  1.00  0.00           H  
ATOM   2625 HD23 LEU   165      57.402  47.339  51.926  1.00  0.00           H  
ATOM   2626  N   SER   166      58.324  41.807  52.192  1.00  0.00           N  
ATOM   2627  CA  SER   166      59.426  41.031  51.598  1.00  0.00           C  
ATOM   2628  C   SER   166      60.543  41.864  51.028  1.00  0.00           C  
ATOM   2629  O   SER   166      61.675  41.420  51.028  1.00  0.00           O  
ATOM   2630  CB  SER   166      58.890  39.906  50.623  1.00  0.00           C  
ATOM   2631  OG  SER   166      58.061  40.418  49.537  1.00  0.00           O  
ATOM   2632  H   SER   166      57.531  41.848  51.569  1.00  0.00           H  
ATOM   2633  HA  SER   166      59.851  40.399  52.378  1.00  0.00           H  
ATOM   2634  HB2 SER   166      59.756  39.389  50.205  1.00  0.00           H  
ATOM   2635  HB3 SER   166      58.285  39.202  51.195  1.00  0.00           H  
ATOM   2636  HG  SER   166      57.231  40.755  49.881  1.00  0.00           H  
ATOM   2637  N   THR   167      60.222  43.028  50.440  1.00  0.00           N  
ATOM   2638  CA  THR   167      61.180  43.792  49.624  1.00  0.00           C  
ATOM   2639  C   THR   167      62.103  44.668  50.352  1.00  0.00           C  
ATOM   2640  O   THR   167      62.923  45.396  49.783  1.00  0.00           O  
ATOM   2641  CB  THR   167      60.608  44.466  48.398  1.00  0.00           C  
ATOM   2642  CG2 THR   167      60.358  43.480  47.299  1.00  0.00           C  
ATOM   2643  OG1 THR   167      59.456  45.228  48.684  1.00  0.00           O  
ATOM   2644  H   THR   167      59.239  43.100  50.222  1.00  0.00           H  
ATOM   2645  HA  THR   167      61.875  43.086  49.168  1.00  0.00           H  
ATOM   2646  HB  THR   167      61.313  45.210  48.027  1.00  0.00           H  
ATOM   2647  HG1 THR   167      58.718  44.705  49.006  1.00  0.00           H  
ATOM   2648 HG21 THR   167      59.735  42.665  47.669  1.00  0.00           H  
ATOM   2649 HG22 THR   167      59.917  44.031  46.468  1.00  0.00           H  
ATOM   2650 HG23 THR   167      61.244  43.047  46.833  1.00  0.00           H  
ATOM   2651  N   ALA   168      62.150  44.689  51.738  1.00  0.00           N  
ATOM   2652  CA  ALA   168      63.009  45.600  52.477  1.00  0.00           C  
ATOM   2653  C   ALA   168      63.972  44.876  53.446  1.00  0.00           C  
ATOM   2654  O   ALA   168      63.744  43.684  53.625  1.00  0.00           O  
ATOM   2655  CB  ALA   168      62.109  46.738  53.090  1.00  0.00           C  
ATOM   2656  H   ALA   168      61.601  44.104  52.352  1.00  0.00           H  
ATOM   2657  HA  ALA   168      63.671  46.180  51.835  1.00  0.00           H  
ATOM   2658  HB1 ALA   168      62.640  47.426  53.748  1.00  0.00           H  
ATOM   2659  HB2 ALA   168      61.617  47.325  52.315  1.00  0.00           H  
ATOM   2660  HB3 ALA   168      61.351  46.299  53.740  1.00  0.00           H  
ATOM   2661  N   GLU   169      65.051  45.479  53.870  1.00  0.00           N  
ATOM   2662  CA  GLU   169      66.143  44.936  54.714  1.00  0.00           C  
ATOM   2663  C   GLU   169      66.090  45.471  56.185  1.00  0.00           C  
ATOM   2664  O   GLU   169      65.563  46.562  56.489  1.00  0.00           O  
ATOM   2665  CB  GLU   169      67.493  45.182  54.083  1.00  0.00           C  
ATOM   2666  CG  GLU   169      67.928  46.730  54.257  1.00  0.00           C  
ATOM   2667  CD  GLU   169      69.368  46.968  53.684  1.00  0.00           C  
ATOM   2668  OE1 GLU   169      69.416  47.026  52.452  1.00  0.00           O  
ATOM   2669  OE2 GLU   169      70.279  47.197  54.533  1.00  0.00           O  
ATOM   2670  H   GLU   169      65.234  46.438  53.614  1.00  0.00           H  
ATOM   2671  HA  GLU   169      65.953  43.863  54.677  1.00  0.00           H  
ATOM   2672  HB2 GLU   169      68.264  44.591  54.577  1.00  0.00           H  
ATOM   2673  HB3 GLU   169      67.297  44.900  53.049  1.00  0.00           H  
ATOM   2674  HG2 GLU   169      67.244  47.332  53.658  1.00  0.00           H  
ATOM   2675  HG3 GLU   169      67.798  47.112  55.270  1.00  0.00           H  
ATOM   2676  N   VAL   170      66.545  44.610  57.124  1.00  0.00           N  
ATOM   2677  CA  VAL   170      66.864  44.866  58.586  1.00  0.00           C  
ATOM   2678  C   VAL   170      68.002  43.949  59.030  1.00  0.00           C  
ATOM   2679  O   VAL   170      68.177  42.835  58.609  1.00  0.00           O  
ATOM   2680  CB  VAL   170      65.547  44.570  59.449  1.00  0.00           C  
ATOM   2681  CG1 VAL   170      64.563  45.668  59.183  1.00  0.00           C  
ATOM   2682  CG2 VAL   170      64.802  43.275  59.092  1.00  0.00           C  
ATOM   2683  H   VAL   170      66.864  43.702  56.815  1.00  0.00           H  
ATOM   2684  HA  VAL   170      67.150  45.902  58.766  1.00  0.00           H  
ATOM   2685  HB  VAL   170      65.839  44.645  60.496  1.00  0.00           H  
ATOM   2686 HG11 VAL   170      64.236  45.894  60.198  1.00  0.00           H  
ATOM   2687 HG12 VAL   170      64.865  46.604  58.715  1.00  0.00           H  
ATOM   2688 HG13 VAL   170      63.614  45.279  58.817  1.00  0.00           H  
ATOM   2689 HG21 VAL   170      63.879  43.231  59.671  1.00  0.00           H  
ATOM   2690 HG22 VAL   170      64.540  43.147  58.042  1.00  0.00           H  
ATOM   2691 HG23 VAL   170      65.473  42.474  59.401  1.00  0.00           H  
ATOM   2692  N   THR   171      68.754  44.361  60.041  1.00  0.00           N  
ATOM   2693  CA  THR   171      69.619  43.498  60.884  1.00  0.00           C  
ATOM   2694  C   THR   171      68.761  42.701  61.817  1.00  0.00           C  
ATOM   2695  O   THR   171      67.752  43.218  62.323  1.00  0.00           O  
ATOM   2696  CB  THR   171      70.741  44.184  61.726  1.00  0.00           C  
ATOM   2697  CG2 THR   171      71.858  44.767  60.863  1.00  0.00           C  
ATOM   2698  OG1 THR   171      70.183  45.232  62.454  1.00  0.00           O  
ATOM   2699  H   THR   171      68.476  45.257  60.414  1.00  0.00           H  
ATOM   2700  HA  THR   171      70.079  42.890  60.106  1.00  0.00           H  
ATOM   2701  HB  THR   171      71.147  43.537  62.504  1.00  0.00           H  
ATOM   2702  HG1 THR   171      70.739  45.453  63.205  1.00  0.00           H  
ATOM   2703 HG21 THR   171      71.545  45.207  59.916  1.00  0.00           H  
ATOM   2704 HG22 THR   171      72.395  45.539  61.413  1.00  0.00           H  
ATOM   2705 HG23 THR   171      72.532  43.974  60.539  1.00  0.00           H  
ATOM   2706  N   ALA   172      69.253  41.516  62.270  1.00  0.00           N  
ATOM   2707  CA  ALA   172      68.529  40.605  63.038  1.00  0.00           C  
ATOM   2708  C   ALA   172      68.013  41.249  64.368  1.00  0.00           C  
ATOM   2709  O   ALA   172      67.042  40.712  64.910  1.00  0.00           O  
ATOM   2710  CB  ALA   172      69.314  39.385  63.381  1.00  0.00           C  
ATOM   2711  H   ALA   172      70.085  41.176  61.810  1.00  0.00           H  
ATOM   2712  HA  ALA   172      67.672  40.360  62.410  1.00  0.00           H  
ATOM   2713  HB1 ALA   172      70.290  39.695  63.756  1.00  0.00           H  
ATOM   2714  HB2 ALA   172      68.912  38.652  64.080  1.00  0.00           H  
ATOM   2715  HB3 ALA   172      69.649  38.903  62.463  1.00  0.00           H  
ATOM   2716  N   GLU   173      68.681  42.274  64.963  1.00  0.00           N  
ATOM   2717  CA  GLU   173      68.157  42.901  66.150  1.00  0.00           C  
ATOM   2718  C   GLU   173      67.157  44.013  65.785  1.00  0.00           C  
ATOM   2719  O   GLU   173      66.085  44.000  66.442  1.00  0.00           O  
ATOM   2720  CB  GLU   173      69.222  43.371  67.162  1.00  0.00           C  
ATOM   2721  CG  GLU   173      69.888  44.740  66.801  1.00  0.00           C  
ATOM   2722  CD  GLU   173      70.626  44.803  65.492  1.00  0.00           C  
ATOM   2723  OE1 GLU   173      71.194  43.797  65.091  1.00  0.00           O  
ATOM   2724  OE2 GLU   173      70.910  45.935  65.003  1.00  0.00           O  
ATOM   2725  H   GLU   173      69.646  42.504  64.778  1.00  0.00           H  
ATOM   2726  HA  GLU   173      67.573  42.155  66.690  1.00  0.00           H  
ATOM   2727  HB2 GLU   173      68.682  43.376  68.108  1.00  0.00           H  
ATOM   2728  HB3 GLU   173      69.944  42.573  67.332  1.00  0.00           H  
ATOM   2729  HG2 GLU   173      69.087  45.472  66.701  1.00  0.00           H  
ATOM   2730  HG3 GLU   173      70.609  44.997  67.577  1.00  0.00           H  
ATOM   2731  N   GLU   174      67.337  44.754  64.662  1.00  0.00           N  
ATOM   2732  CA  GLU   174      66.339  45.696  64.101  1.00  0.00           C  
ATOM   2733  C   GLU   174      65.052  44.905  63.657  1.00  0.00           C  
ATOM   2734  O   GLU   174      63.891  45.331  63.787  1.00  0.00           O  
ATOM   2735  CB  GLU   174      66.901  46.533  62.924  1.00  0.00           C  
ATOM   2736  CG  GLU   174      66.007  47.615  62.290  1.00  0.00           C  
ATOM   2737  CD  GLU   174      66.823  48.394  61.215  1.00  0.00           C  
ATOM   2738  OE1 GLU   174      67.606  49.338  61.568  1.00  0.00           O  
ATOM   2739  OE2 GLU   174      66.734  48.095  59.985  1.00  0.00           O  
ATOM   2740  H   GLU   174      68.123  44.453  64.103  1.00  0.00           H  
ATOM   2741  HA  GLU   174      65.950  46.309  64.915  1.00  0.00           H  
ATOM   2742  HB2 GLU   174      67.890  46.899  63.202  1.00  0.00           H  
ATOM   2743  HB3 GLU   174      67.180  45.804  62.164  1.00  0.00           H  
ATOM   2744  HG2 GLU   174      65.078  47.116  62.015  1.00  0.00           H  
ATOM   2745  HG3 GLU   174      65.749  48.304  63.094  1.00  0.00           H  
ATOM   2746  N   MET   175      65.207  43.681  63.179  1.00  0.00           N  
ATOM   2747  CA  MET   175      64.135  42.726  62.909  1.00  0.00           C  
ATOM   2748  C   MET   175      63.338  42.333  64.187  1.00  0.00           C  
ATOM   2749  O   MET   175      62.165  42.008  64.041  1.00  0.00           O  
ATOM   2750  CB  MET   175      64.719  41.544  62.307  1.00  0.00           C  
ATOM   2751  CG  MET   175      63.643  40.631  61.723  1.00  0.00           C  
ATOM   2752  SD  MET   175      64.559  39.487  60.619  1.00  0.00           S  
ATOM   2753  CE  MET   175      63.218  39.015  59.470  1.00  0.00           C  
ATOM   2754  H   MET   175      66.158  43.427  62.952  1.00  0.00           H  
ATOM   2755  HA  MET   175      63.395  43.268  62.320  1.00  0.00           H  
ATOM   2756  HB2 MET   175      65.470  41.888  61.595  1.00  0.00           H  
ATOM   2757  HB3 MET   175      65.311  41.036  63.069  1.00  0.00           H  
ATOM   2758  HG2 MET   175      63.082  40.059  62.463  1.00  0.00           H  
ATOM   2759  HG3 MET   175      62.909  41.160  61.115  1.00  0.00           H  
ATOM   2760  HE1 MET   175      63.539  38.135  58.911  1.00  0.00           H  
ATOM   2761  HE2 MET   175      62.273  38.778  59.956  1.00  0.00           H  
ATOM   2762  HE3 MET   175      63.204  39.841  58.759  1.00  0.00           H  
ATOM   2763  N   GLN   176      64.014  42.275  65.364  1.00  0.00           N  
ATOM   2764  CA  GLN   176      63.248  42.166  66.650  1.00  0.00           C  
ATOM   2765  C   GLN   176      62.714  43.582  67.190  1.00  0.00           C  
ATOM   2766  O   GLN   176      61.587  43.533  67.678  1.00  0.00           O  
ATOM   2767  CB  GLN   176      64.234  41.474  67.525  1.00  0.00           C  
ATOM   2768  CG  GLN   176      64.563  40.039  67.273  1.00  0.00           C  
ATOM   2769  CD  GLN   176      63.329  39.134  67.331  1.00  0.00           C  
ATOM   2770  NE2 GLN   176      63.104  38.251  66.405  1.00  0.00           N  
ATOM   2771  OE1 GLN   176      62.533  39.244  68.255  1.00  0.00           O  
ATOM   2772  H   GLN   176      64.959  42.624  65.293  1.00  0.00           H  
ATOM   2773  HA  GLN   176      62.450  41.441  66.489  1.00  0.00           H  
ATOM   2774  HB2 GLN   176      65.180  42.014  67.555  1.00  0.00           H  
ATOM   2775  HB3 GLN   176      63.896  41.416  68.560  1.00  0.00           H  
ATOM   2776  HG2 GLN   176      64.951  39.981  66.256  1.00  0.00           H  
ATOM   2777  HG3 GLN   176      65.390  39.744  67.920  1.00  0.00           H  
ATOM   2778 HE21 GLN   176      62.224  37.764  66.493  1.00  0.00           H  
ATOM   2779 HE22 GLN   176      63.788  38.047  65.690  1.00  0.00           H  
ATOM   2780  N   GLU   177      63.408  44.696  67.056  1.00  0.00           N  
ATOM   2781  CA  GLU   177      62.808  46.066  67.319  1.00  0.00           C  
ATOM   2782  C   GLU   177      61.459  46.122  66.572  1.00  0.00           C  
ATOM   2783  O   GLU   177      60.439  46.348  67.221  1.00  0.00           O  
ATOM   2784  CB  GLU   177      63.740  47.193  66.879  1.00  0.00           C  
ATOM   2785  CG  GLU   177      63.416  48.505  67.566  1.00  0.00           C  
ATOM   2786  CD  GLU   177      64.210  49.709  67.028  1.00  0.00           C  
ATOM   2787  OE1 GLU   177      65.446  49.896  67.264  1.00  0.00           O  
ATOM   2788  OE2 GLU   177      63.620  50.449  66.242  1.00  0.00           O  
ATOM   2789  H   GLU   177      64.282  44.711  66.551  1.00  0.00           H  
ATOM   2790  HA  GLU   177      62.644  46.174  68.391  1.00  0.00           H  
ATOM   2791  HB2 GLU   177      64.756  47.011  67.229  1.00  0.00           H  
ATOM   2792  HB3 GLU   177      63.721  47.245  65.791  1.00  0.00           H  
ATOM   2793  HG2 GLU   177      62.358  48.724  67.425  1.00  0.00           H  
ATOM   2794  HG3 GLU   177      63.634  48.463  68.633  1.00  0.00           H  
ATOM   2795  N   ALA   178      61.475  45.869  65.251  1.00  0.00           N  
ATOM   2796  CA  ALA   178      60.249  45.743  64.415  1.00  0.00           C  
ATOM   2797  C   ALA   178      59.179  44.768  64.934  1.00  0.00           C  
ATOM   2798  O   ALA   178      57.981  44.851  64.560  1.00  0.00           O  
ATOM   2799  CB  ALA   178      60.684  45.346  63.014  1.00  0.00           C  
ATOM   2800  H   ALA   178      62.388  45.579  64.931  1.00  0.00           H  
ATOM   2801  HA  ALA   178      59.731  46.700  64.368  1.00  0.00           H  
ATOM   2802  HB1 ALA   178      59.751  45.079  62.517  1.00  0.00           H  
ATOM   2803  HB2 ALA   178      61.322  46.082  62.525  1.00  0.00           H  
ATOM   2804  HB3 ALA   178      61.268  44.426  63.012  1.00  0.00           H  
ATOM   2805  N   ALA   179      59.632  43.687  65.644  1.00  0.00           N  
ATOM   2806  CA  ALA   179      58.810  42.629  66.245  1.00  0.00           C  
ATOM   2807  C   ALA   179      58.235  43.029  67.650  1.00  0.00           C  
ATOM   2808  O   ALA   179      57.328  42.392  68.201  1.00  0.00           O  
ATOM   2809  CB  ALA   179      59.619  41.379  66.402  1.00  0.00           C  
ATOM   2810  H   ALA   179      60.623  43.583  65.807  1.00  0.00           H  
ATOM   2811  HA  ALA   179      57.963  42.413  65.593  1.00  0.00           H  
ATOM   2812  HB1 ALA   179      58.936  40.529  66.412  1.00  0.00           H  
ATOM   2813  HB2 ALA   179      60.293  41.306  65.548  1.00  0.00           H  
ATOM   2814  HB3 ALA   179      60.254  41.532  67.274  1.00  0.00           H  
ATOM   2815  N   GLU   180      58.777  44.087  68.215  1.00  0.00           N  
ATOM   2816  CA  GLU   180      58.477  44.473  69.614  1.00  0.00           C  
ATOM   2817  C   GLU   180      58.000  45.936  69.860  1.00  0.00           C  
ATOM   2818  O   GLU   180      56.979  46.196  70.541  1.00  0.00           O  
ATOM   2819  CB  GLU   180      59.642  44.111  70.510  1.00  0.00           C  
ATOM   2820  CG  GLU   180      59.305  44.320  71.989  1.00  0.00           C  
ATOM   2821  CD  GLU   180      60.562  44.240  72.831  1.00  0.00           C  
ATOM   2822  OE1 GLU   180      61.161  43.179  73.066  1.00  0.00           O  
ATOM   2823  OE2 GLU   180      60.960  45.256  73.410  1.00  0.00           O  
ATOM   2824  H   GLU   180      59.533  44.497  67.688  1.00  0.00           H  
ATOM   2825  HA  GLU   180      57.781  43.748  70.036  1.00  0.00           H  
ATOM   2826  HB2 GLU   180      59.928  43.077  70.314  1.00  0.00           H  
ATOM   2827  HB3 GLU   180      60.419  44.824  70.235  1.00  0.00           H  
ATOM   2828  HG2 GLU   180      58.866  45.303  72.153  1.00  0.00           H  
ATOM   2829  HG3 GLU   180      58.533  43.593  72.242  1.00  0.00           H  
ATOM   2830  N   GLN   181      58.648  46.895  69.222  1.00  0.00           N  
ATOM   2831  CA  GLN   181      58.458  48.325  69.385  1.00  0.00           C  
ATOM   2832  C   GLN   181      57.304  48.850  68.511  1.00  0.00           C  
ATOM   2833  O   GLN   181      56.620  49.711  68.914  1.00  0.00           O  
ATOM   2834  CB  GLN   181      59.712  49.133  69.240  1.00  0.00           C  
ATOM   2835  CG  GLN   181      60.873  48.710  70.313  1.00  0.00           C  
ATOM   2836  CD  GLN   181      61.909  49.833  70.630  1.00  0.00           C  
ATOM   2837  NE2 GLN   181      62.868  49.678  71.430  1.00  0.00           N  
ATOM   2838  OE1 GLN   181      61.900  50.932  70.090  1.00  0.00           O  
ATOM   2839  H   GLN   181      59.385  46.667  68.569  1.00  0.00           H  
ATOM   2840  HA  GLN   181      58.156  48.388  70.431  1.00  0.00           H  
ATOM   2841  HB2 GLN   181      60.226  48.941  68.298  1.00  0.00           H  
ATOM   2842  HB3 GLN   181      59.466  50.176  69.439  1.00  0.00           H  
ATOM   2843  HG2 GLN   181      60.458  48.389  71.268  1.00  0.00           H  
ATOM   2844  HG3 GLN   181      61.490  47.935  69.862  1.00  0.00           H  
ATOM   2845 HE21 GLN   181      63.549  50.423  71.417  1.00  0.00           H  
ATOM   2846 HE22 GLN   181      62.884  48.938  72.117  1.00  0.00           H  
ATOM   2847  N   ALA   182      57.070  48.203  67.374  1.00  0.00           N  
ATOM   2848  CA  ALA   182      55.810  48.426  66.564  1.00  0.00           C  
ATOM   2849  C   ALA   182      54.530  48.085  67.359  1.00  0.00           C  
ATOM   2850  O   ALA   182      53.565  48.872  67.494  1.00  0.00           O  
ATOM   2851  CB  ALA   182      55.802  47.580  65.245  1.00  0.00           C  
ATOM   2852  H   ALA   182      57.713  47.500  67.037  1.00  0.00           H  
ATOM   2853  HA  ALA   182      55.679  49.504  66.459  1.00  0.00           H  
ATOM   2854  HB1 ALA   182      56.705  47.776  64.665  1.00  0.00           H  
ATOM   2855  HB2 ALA   182      55.684  46.502  65.349  1.00  0.00           H  
ATOM   2856  HB3 ALA   182      54.928  47.860  64.657  1.00  0.00           H  
ATOM   2857  N   TYR   183      54.523  46.966  68.070  1.00  0.00           N  
ATOM   2858  CA  TYR   183      53.547  46.626  69.009  1.00  0.00           C  
ATOM   2859  C   TYR   183      53.509  47.556  70.227  1.00  0.00           C  
ATOM   2860  O   TYR   183      52.396  47.771  70.716  1.00  0.00           O  
ATOM   2861  CB  TYR   183      53.848  45.193  69.403  1.00  0.00           C  
ATOM   2862  CG  TYR   183      53.505  44.222  68.316  1.00  0.00           C  
ATOM   2863  CD1 TYR   183      52.187  43.706  68.163  1.00  0.00           C  
ATOM   2864  CD2 TYR   183      54.511  43.791  67.438  1.00  0.00           C  
ATOM   2865  CE1 TYR   183      51.913  42.757  67.155  1.00  0.00           C  
ATOM   2866  CE2 TYR   183      54.235  42.840  66.449  1.00  0.00           C  
ATOM   2867  CZ  TYR   183      52.927  42.358  66.272  1.00  0.00           C  
ATOM   2868  OH  TYR   183      52.620  41.503  65.339  1.00  0.00           O  
ATOM   2869  H   TYR   183      55.260  46.282  67.976  1.00  0.00           H  
ATOM   2870  HA  TYR   183      52.550  46.783  68.594  1.00  0.00           H  
ATOM   2871  HB2 TYR   183      54.851  45.068  69.812  1.00  0.00           H  
ATOM   2872  HB3 TYR   183      53.241  45.009  70.290  1.00  0.00           H  
ATOM   2873  HD1 TYR   183      51.492  44.126  68.877  1.00  0.00           H  
ATOM   2874  HD2 TYR   183      55.521  44.107  67.655  1.00  0.00           H  
ATOM   2875  HE1 TYR   183      50.947  42.273  67.153  1.00  0.00           H  
ATOM   2876  HE2 TYR   183      54.946  42.448  65.737  1.00  0.00           H  
ATOM   2877  HH  TYR   183      51.706  41.208  65.364  1.00  0.00           H  
ATOM   2878  N   ALA   184      54.649  47.986  70.729  1.00  0.00           N  
ATOM   2879  CA  ALA   184      54.716  48.670  72.043  1.00  0.00           C  
ATOM   2880  C   ALA   184      54.238  50.138  71.861  1.00  0.00           C  
ATOM   2881  O   ALA   184      53.412  50.719  72.681  1.00  0.00           O  
ATOM   2882  CB  ALA   184      56.147  48.628  72.530  1.00  0.00           C  
ATOM   2883  H   ALA   184      55.489  47.726  70.231  1.00  0.00           H  
ATOM   2884  HA  ALA   184      54.066  48.112  72.718  1.00  0.00           H  
ATOM   2885  HB1 ALA   184      56.611  47.672  72.290  1.00  0.00           H  
ATOM   2886  HB2 ALA   184      56.745  49.289  71.903  1.00  0.00           H  
ATOM   2887  HB3 ALA   184      56.189  48.871  73.591  1.00  0.00           H  
ATOM   2888  N   TYR   185      54.646  50.805  70.780  1.00  0.00           N  
ATOM   2889  CA  TYR   185      54.051  52.054  70.248  1.00  0.00           C  
ATOM   2890  C   TYR   185      52.544  51.941  70.180  1.00  0.00           C  
ATOM   2891  O   TYR   185      51.857  52.763  70.714  1.00  0.00           O  
ATOM   2892  CB  TYR   185      54.683  52.400  68.905  1.00  0.00           C  
ATOM   2893  CG  TYR   185      54.518  53.825  68.501  1.00  0.00           C  
ATOM   2894  CD1 TYR   185      55.637  54.638  68.318  1.00  0.00           C  
ATOM   2895  CD2 TYR   185      53.275  54.430  68.218  1.00  0.00           C  
ATOM   2896  CE1 TYR   185      55.551  56.000  68.039  1.00  0.00           C  
ATOM   2897  CE2 TYR   185      53.142  55.836  67.986  1.00  0.00           C  
ATOM   2898  CZ  TYR   185      54.291  56.656  67.932  1.00  0.00           C  
ATOM   2899  OH  TYR   185      54.209  57.979  67.683  1.00  0.00           O  
ATOM   2900  H   TYR   185      55.320  50.356  70.177  1.00  0.00           H  
ATOM   2901  HA  TYR   185      54.347  52.866  70.912  1.00  0.00           H  
ATOM   2902  HB2 TYR   185      55.748  52.169  68.902  1.00  0.00           H  
ATOM   2903  HB3 TYR   185      54.262  51.845  68.066  1.00  0.00           H  
ATOM   2904  HD1 TYR   185      56.635  54.266  68.498  1.00  0.00           H  
ATOM   2905  HD2 TYR   185      52.383  53.822  68.176  1.00  0.00           H  
ATOM   2906  HE1 TYR   185      56.410  56.651  67.981  1.00  0.00           H  
ATOM   2907  HE2 TYR   185      52.190  56.335  67.876  1.00  0.00           H  
ATOM   2908  HH  TYR   185      55.077  58.372  67.561  1.00  0.00           H  
ATOM   2909  N   MET   186      52.034  50.931  69.507  1.00  0.00           N  
ATOM   2910  CA  MET   186      50.615  50.770  69.495  1.00  0.00           C  
ATOM   2911  C   MET   186      49.988  50.532  70.951  1.00  0.00           C  
ATOM   2912  O   MET   186      48.900  50.996  71.239  1.00  0.00           O  
ATOM   2913  CB  MET   186      50.271  49.495  68.669  1.00  0.00           C  
ATOM   2914  CG  MET   186      50.458  49.728  67.187  1.00  0.00           C  
ATOM   2915  SD  MET   186      49.195  50.872  66.454  1.00  0.00           S  
ATOM   2916  CE  MET   186      50.256  51.923  65.388  1.00  0.00           C  
ATOM   2917  H   MET   186      52.621  50.269  69.020  1.00  0.00           H  
ATOM   2918  HA  MET   186      50.090  51.615  69.047  1.00  0.00           H  
ATOM   2919  HB2 MET   186      50.935  48.707  69.021  1.00  0.00           H  
ATOM   2920  HB3 MET   186      49.227  49.261  68.874  1.00  0.00           H  
ATOM   2921  HG2 MET   186      51.427  50.218  67.091  1.00  0.00           H  
ATOM   2922  HG3 MET   186      50.458  48.778  66.653  1.00  0.00           H  
ATOM   2923  HE1 MET   186      50.902  51.356  64.718  1.00  0.00           H  
ATOM   2924  HE2 MET   186      49.702  52.661  64.808  1.00  0.00           H  
ATOM   2925  HE3 MET   186      50.818  52.462  66.151  1.00  0.00           H  
ATOM   2926  N   GLY   187      50.691  49.921  71.870  1.00  0.00           N  
ATOM   2927  CA  GLY   187      50.041  49.741  73.226  1.00  0.00           C  
ATOM   2928  C   GLY   187      50.100  51.027  74.121  1.00  0.00           C  
ATOM   2929  O   GLY   187      49.222  51.240  74.954  1.00  0.00           O  
ATOM   2930  H   GLY   187      51.612  49.565  71.655  1.00  0.00           H  
ATOM   2931  HA2 GLY   187      49.031  49.350  73.104  1.00  0.00           H  
ATOM   2932  HA3 GLY   187      50.552  48.962  73.793  1.00  0.00           H  
ATOM   2933  N   ASP   188      51.067  51.979  73.847  1.00  0.00           N  
ATOM   2934  CA  ASP   188      51.198  53.321  74.354  1.00  0.00           C  
ATOM   2935  C   ASP   188      50.290  54.257  73.574  1.00  0.00           C  
ATOM   2936  O   ASP   188      49.862  55.272  74.162  1.00  0.00           O  
ATOM   2937  CB  ASP   188      52.617  53.793  74.310  1.00  0.00           C  
ATOM   2938  CG  ASP   188      52.783  55.132  74.954  1.00  0.00           C  
ATOM   2939  OD1 ASP   188      53.280  56.028  74.270  1.00  0.00           O  
ATOM   2940  OD2 ASP   188      52.232  55.368  76.084  1.00  0.00           O  
ATOM   2941  H   ASP   188      51.645  51.726  73.059  1.00  0.00           H  
ATOM   2942  HA  ASP   188      50.763  53.308  75.353  1.00  0.00           H  
ATOM   2943  HB2 ASP   188      53.276  53.087  74.815  1.00  0.00           H  
ATOM   2944  HB3 ASP   188      52.818  53.789  73.238  1.00  0.00           H  
ATOM   2945  N   LEU   189      49.820  53.924  72.383  1.00  0.00           N  
ATOM   2946  CA  LEU   189      48.802  54.637  71.630  1.00  0.00           C  
ATOM   2947  C   LEU   189      47.382  54.301  72.181  1.00  0.00           C  
ATOM   2948  O   LEU   189      46.645  55.251  72.334  1.00  0.00           O  
ATOM   2949  CB  LEU   189      48.982  54.415  70.118  1.00  0.00           C  
ATOM   2950  CG  LEU   189      48.146  55.316  69.183  1.00  0.00           C  
ATOM   2951  CD1 LEU   189      48.814  56.663  69.037  1.00  0.00           C  
ATOM   2952  CD2 LEU   189      48.274  54.662  67.794  1.00  0.00           C  
ATOM   2953  H   LEU   189      50.235  53.066  72.048  1.00  0.00           H  
ATOM   2954  HA  LEU   189      49.123  55.659  71.834  1.00  0.00           H  
ATOM   2955  HB2 LEU   189      50.058  54.511  69.968  1.00  0.00           H  
ATOM   2956  HB3 LEU   189      48.716  53.373  69.943  1.00  0.00           H  
ATOM   2957  HG  LEU   189      47.171  55.504  69.630  1.00  0.00           H  
ATOM   2958 HD11 LEU   189      49.900  56.572  69.062  1.00  0.00           H  
ATOM   2959 HD12 LEU   189      48.631  57.195  68.103  1.00  0.00           H  
ATOM   2960 HD13 LEU   189      48.540  57.312  69.869  1.00  0.00           H  
ATOM   2961 HD21 LEU   189      47.876  53.660  67.959  1.00  0.00           H  
ATOM   2962 HD22 LEU   189      47.730  55.241  67.048  1.00  0.00           H  
ATOM   2963 HD23 LEU   189      49.337  54.551  67.574  1.00  0.00           H  
ATOM   2964  N   ILE   190      47.237  53.051  72.477  1.00  0.00           N  
ATOM   2965  CA  ILE   190      46.138  52.540  73.398  1.00  0.00           C  
ATOM   2966  C   ILE   190      46.183  53.344  74.650  1.00  0.00           C  
ATOM   2967  O   ILE   190      45.212  54.053  74.950  1.00  0.00           O  
ATOM   2968  CB  ILE   190      46.044  50.995  73.626  1.00  0.00           C  
ATOM   2969  CG1 ILE   190      45.581  50.170  72.328  1.00  0.00           C  
ATOM   2970  CG2 ILE   190      45.163  50.578  74.842  1.00  0.00           C  
ATOM   2971  CD1 ILE   190      45.668  48.648  72.574  1.00  0.00           C  
ATOM   2972  H   ILE   190      48.075  52.519  72.289  1.00  0.00           H  
ATOM   2973  HA  ILE   190      45.198  52.687  72.867  1.00  0.00           H  
ATOM   2974  HB  ILE   190      47.034  50.642  73.917  1.00  0.00           H  
ATOM   2975 HG12 ILE   190      44.649  50.583  71.941  1.00  0.00           H  
ATOM   2976 HG13 ILE   190      46.389  50.356  71.620  1.00  0.00           H  
ATOM   2977 HG21 ILE   190      44.884  49.526  74.772  1.00  0.00           H  
ATOM   2978 HG22 ILE   190      45.691  50.599  75.795  1.00  0.00           H  
ATOM   2979 HG23 ILE   190      44.225  51.135  74.842  1.00  0.00           H  
ATOM   2980 HD11 ILE   190      44.689  48.423  72.996  1.00  0.00           H  
ATOM   2981 HD12 ILE   190      45.869  48.142  71.630  1.00  0.00           H  
ATOM   2982 HD13 ILE   190      46.514  48.416  73.221  1.00  0.00           H  
ATOM   2983  N   ASP   191      47.287  53.418  75.388  1.00  0.00           N  
ATOM   2984  CA  ASP   191      47.272  54.211  76.678  1.00  0.00           C  
ATOM   2985  C   ASP   191      47.009  55.695  76.420  1.00  0.00           C  
ATOM   2986  O   ASP   191      46.461  56.317  77.291  1.00  0.00           O  
ATOM   2987  CB  ASP   191      48.629  54.057  77.339  1.00  0.00           C  
ATOM   2988  CG  ASP   191      48.523  54.400  78.782  1.00  0.00           C  
ATOM   2989  OD1 ASP   191      48.973  55.503  79.175  1.00  0.00           O  
ATOM   2990  OD2 ASP   191      47.795  53.665  79.506  1.00  0.00           O  
ATOM   2991  H   ASP   191      48.114  52.901  75.127  1.00  0.00           H  
ATOM   2992  HA  ASP   191      46.433  53.748  77.199  1.00  0.00           H  
ATOM   2993  HB2 ASP   191      48.862  52.992  77.331  1.00  0.00           H  
ATOM   2994  HB3 ASP   191      49.325  54.556  76.665  1.00  0.00           H  
ATOM   2995  N   ARG   192      47.331  56.230  75.187  1.00  0.00           N  
ATOM   2996  CA  ARG   192      46.776  57.598  74.841  1.00  0.00           C  
ATOM   2997  C   ARG   192      45.219  57.507  74.632  1.00  0.00           C  
ATOM   2998  O   ARG   192      44.513  58.042  75.470  1.00  0.00           O  
ATOM   2999  CB  ARG   192      47.491  58.178  73.600  1.00  0.00           C  
ATOM   3000  CG  ARG   192      47.055  59.666  73.451  1.00  0.00           C  
ATOM   3001  CD  ARG   192      47.792  60.459  72.352  1.00  0.00           C  
ATOM   3002  NE  ARG   192      47.253  61.790  72.098  1.00  0.00           N  
ATOM   3003  CZ  ARG   192      47.277  62.532  71.006  1.00  0.00           C  
ATOM   3004  NH1 ARG   192      47.875  62.241  69.927  1.00  0.00           N  
ATOM   3005  NH2 ARG   192      46.633  63.625  71.062  1.00  0.00           N  
ATOM   3006  H   ARG   192      47.740  55.612  74.502  1.00  0.00           H  
ATOM   3007  HA  ARG   192      46.887  58.256  75.704  1.00  0.00           H  
ATOM   3008  HB2 ARG   192      48.541  58.024  73.848  1.00  0.00           H  
ATOM   3009  HB3 ARG   192      47.181  57.614  72.720  1.00  0.00           H  
ATOM   3010  HG2 ARG   192      45.982  59.657  73.258  1.00  0.00           H  
ATOM   3011  HG3 ARG   192      47.238  60.225  74.369  1.00  0.00           H  
ATOM   3012  HD2 ARG   192      48.864  60.503  72.544  1.00  0.00           H  
ATOM   3013  HD3 ARG   192      47.743  59.814  71.474  1.00  0.00           H  
ATOM   3014  HE  ARG   192      46.842  62.297  72.868  1.00  0.00           H  
ATOM   3015 HH11 ARG   192      48.446  61.410  69.875  1.00  0.00           H  
ATOM   3016 HH12 ARG   192      47.964  62.974  69.239  1.00  0.00           H  
ATOM   3017 HH21 ARG   192      46.150  63.897  71.907  1.00  0.00           H  
ATOM   3018 HH22 ARG   192      46.809  64.235  70.277  1.00  0.00           H  
ATOM   3019  N   ARG   193      44.778  56.750  73.702  1.00  0.00           N  
ATOM   3020  CA  ARG   193      43.400  56.618  73.320  1.00  0.00           C  
ATOM   3021  C   ARG   193      42.490  56.304  74.501  1.00  0.00           C  
ATOM   3022  O   ARG   193      41.313  56.697  74.520  1.00  0.00           O  
ATOM   3023  CB  ARG   193      43.300  55.439  72.312  1.00  0.00           C  
ATOM   3024  CG  ARG   193      43.908  55.503  70.938  1.00  0.00           C  
ATOM   3025  CD  ARG   193      44.171  56.911  70.496  1.00  0.00           C  
ATOM   3026  NE  ARG   193      44.427  56.983  69.015  1.00  0.00           N  
ATOM   3027  CZ  ARG   193      45.487  57.579  68.472  1.00  0.00           C  
ATOM   3028  NH1 ARG   193      46.150  58.596  68.938  1.00  0.00           N  
ATOM   3029  NH2 ARG   193      45.896  57.159  67.340  1.00  0.00           N  
ATOM   3030  H   ARG   193      45.461  56.263  73.138  1.00  0.00           H  
ATOM   3031  HA  ARG   193      42.983  57.543  72.921  1.00  0.00           H  
ATOM   3032  HB2 ARG   193      43.515  54.550  72.906  1.00  0.00           H  
ATOM   3033  HB3 ARG   193      42.238  55.273  72.137  1.00  0.00           H  
ATOM   3034  HG2 ARG   193      44.747  54.814  70.838  1.00  0.00           H  
ATOM   3035  HG3 ARG   193      43.272  55.018  70.198  1.00  0.00           H  
ATOM   3036  HD2 ARG   193      43.332  57.582  70.678  1.00  0.00           H  
ATOM   3037  HD3 ARG   193      45.066  57.285  70.993  1.00  0.00           H  
ATOM   3038  HE  ARG   193      43.808  56.556  68.340  1.00  0.00           H  
ATOM   3039 HH11 ARG   193      45.739  59.006  69.764  1.00  0.00           H  
ATOM   3040 HH12 ARG   193      46.815  59.154  68.422  1.00  0.00           H  
ATOM   3041 HH21 ARG   193      45.395  56.454  66.818  1.00  0.00           H  
ATOM   3042 HH22 ARG   193      46.871  57.248  67.091  1.00  0.00           H  
ATOM   3043  N   ARG   194      43.006  55.620  75.547  1.00  0.00           N  
ATOM   3044  CA  ARG   194      42.447  55.199  76.868  1.00  0.00           C  
ATOM   3045  C   ARG   194      41.906  56.391  77.636  1.00  0.00           C  
ATOM   3046  O   ARG   194      41.131  56.146  78.553  1.00  0.00           O  
ATOM   3047  CB  ARG   194      43.452  54.387  77.761  1.00  0.00           C  
ATOM   3048  CG  ARG   194      43.393  52.912  77.676  1.00  0.00           C  
ATOM   3049  CD  ARG   194      44.253  52.171  78.741  1.00  0.00           C  
ATOM   3050  NE  ARG   194      43.737  50.819  78.878  1.00  0.00           N  
ATOM   3051  CZ  ARG   194      43.620  50.262  80.074  1.00  0.00           C  
ATOM   3052  NH1 ARG   194      43.701  50.892  81.175  1.00  0.00           N  
ATOM   3053  NH2 ARG   194      43.479  48.951  80.140  1.00  0.00           N  
ATOM   3054  H   ARG   194      43.974  55.384  75.380  1.00  0.00           H  
ATOM   3055  HA  ARG   194      41.571  54.576  76.690  1.00  0.00           H  
ATOM   3056  HB2 ARG   194      44.452  54.783  77.587  1.00  0.00           H  
ATOM   3057  HB3 ARG   194      43.258  54.670  78.795  1.00  0.00           H  
ATOM   3058  HG2 ARG   194      42.351  52.645  77.852  1.00  0.00           H  
ATOM   3059  HG3 ARG   194      43.562  52.591  76.649  1.00  0.00           H  
ATOM   3060  HD2 ARG   194      45.196  51.970  78.233  1.00  0.00           H  
ATOM   3061  HD3 ARG   194      44.234  52.676  79.708  1.00  0.00           H  
ATOM   3062  HE  ARG   194      43.654  50.192  78.091  1.00  0.00           H  
ATOM   3063 HH11 ARG   194      43.553  51.889  81.124  1.00  0.00           H  
ATOM   3064 HH12 ARG   194      43.641  50.362  82.033  1.00  0.00           H  
ATOM   3065 HH21 ARG   194      43.363  48.348  79.338  1.00  0.00           H  
ATOM   3066 HH22 ARG   194      43.577  48.582  81.075  1.00  0.00           H  
ATOM   3067  N   LYS   195      42.414  57.662  77.414  1.00  0.00           N  
ATOM   3068  CA  LYS   195      42.050  58.899  78.092  1.00  0.00           C  
ATOM   3069  C   LYS   195      41.802  60.004  77.152  1.00  0.00           C  
ATOM   3070  O   LYS   195      40.982  60.856  77.494  1.00  0.00           O  
ATOM   3071  CB  LYS   195      43.121  59.350  79.094  1.00  0.00           C  
ATOM   3072  CG  LYS   195      44.524  59.439  78.466  1.00  0.00           C  
ATOM   3073  CD  LYS   195      45.676  59.536  79.549  1.00  0.00           C  
ATOM   3074  CE  LYS   195      47.019  59.563  78.820  1.00  0.00           C  
ATOM   3075  NZ  LYS   195      47.750  58.303  78.766  1.00  0.00           N  
ATOM   3076  H   LYS   195      43.165  57.724  76.741  1.00  0.00           H  
ATOM   3077  HA  LYS   195      41.100  58.849  78.626  1.00  0.00           H  
ATOM   3078  HB2 LYS   195      42.802  60.245  79.629  1.00  0.00           H  
ATOM   3079  HB3 LYS   195      43.111  58.625  79.907  1.00  0.00           H  
ATOM   3080  HG2 LYS   195      44.782  58.516  77.945  1.00  0.00           H  
ATOM   3081  HG3 LYS   195      44.576  60.287  77.782  1.00  0.00           H  
ATOM   3082  HD2 LYS   195      45.556  60.493  80.055  1.00  0.00           H  
ATOM   3083  HD3 LYS   195      45.610  58.860  80.402  1.00  0.00           H  
ATOM   3084  HE2 LYS   195      46.857  59.826  77.775  1.00  0.00           H  
ATOM   3085  HE3 LYS   195      47.650  60.328  79.273  1.00  0.00           H  
ATOM   3086  HZ1 LYS   195      47.202  57.575  78.331  1.00  0.00           H  
ATOM   3087  HZ2 LYS   195      48.626  58.472  78.294  1.00  0.00           H  
ATOM   3088  HZ3 LYS   195      48.030  57.879  79.640  1.00  0.00           H  
ATOM   3089  N   GLU   196      42.410  59.943  75.990  1.00  0.00           N  
ATOM   3090  CA  GLU   196      42.297  61.064  74.965  1.00  0.00           C  
ATOM   3091  C   GLU   196      42.090  60.471  73.547  1.00  0.00           C  
ATOM   3092  O   GLU   196      43.061  60.419  72.751  1.00  0.00           O  
ATOM   3093  CB  GLU   196      43.543  61.924  75.092  1.00  0.00           C  
ATOM   3094  CG  GLU   196      43.559  63.102  74.173  1.00  0.00           C  
ATOM   3095  CD  GLU   196      44.882  63.905  74.087  1.00  0.00           C  
ATOM   3096  OE1 GLU   196      46.036  63.384  74.008  1.00  0.00           O  
ATOM   3097  OE2 GLU   196      44.729  65.144  73.951  1.00  0.00           O  
ATOM   3098  H   GLU   196      43.056  59.181  75.845  1.00  0.00           H  
ATOM   3099  HA  GLU   196      41.421  61.691  75.130  1.00  0.00           H  
ATOM   3100  HB2 GLU   196      43.785  62.212  76.116  1.00  0.00           H  
ATOM   3101  HB3 GLU   196      44.372  61.237  74.919  1.00  0.00           H  
ATOM   3102  HG2 GLU   196      43.240  62.937  73.143  1.00  0.00           H  
ATOM   3103  HG3 GLU   196      42.778  63.749  74.572  1.00  0.00           H  
ATOM   3104  N   PRO   197      40.880  59.989  73.244  1.00  0.00           N  
ATOM   3105  CA  PRO   197      40.548  59.417  71.938  1.00  0.00           C  
ATOM   3106  C   PRO   197      40.427  60.494  70.848  1.00  0.00           C  
ATOM   3107  O   PRO   197      40.008  61.613  71.071  1.00  0.00           O  
ATOM   3108  CB  PRO   197      39.273  58.659  72.228  1.00  0.00           C  
ATOM   3109  CG  PRO   197      38.529  59.403  73.353  1.00  0.00           C  
ATOM   3110  CD  PRO   197      39.688  59.995  74.125  1.00  0.00           C  
ATOM   3111  HA  PRO   197      41.250  58.624  71.678  1.00  0.00           H  
ATOM   3112  HB2 PRO   197      38.662  58.377  71.371  1.00  0.00           H  
ATOM   3113  HB3 PRO   197      39.589  57.779  72.789  1.00  0.00           H  
ATOM   3114  HG2 PRO   197      37.940  60.175  72.860  1.00  0.00           H  
ATOM   3115  HG3 PRO   197      37.835  58.777  73.914  1.00  0.00           H  
ATOM   3116  HD2 PRO   197      39.421  61.049  74.187  1.00  0.00           H  
ATOM   3117  HD3 PRO   197      39.863  59.535  75.097  1.00  0.00           H  
ATOM   3118  N   THR   198      40.782  60.147  69.663  1.00  0.00           N  
ATOM   3119  CA  THR   198      40.971  60.996  68.474  1.00  0.00           C  
ATOM   3120  C   THR   198      40.407  60.359  67.170  1.00  0.00           C  
ATOM   3121  O   THR   198      39.898  59.245  67.247  1.00  0.00           O  
ATOM   3122  CB  THR   198      42.487  61.341  68.307  1.00  0.00           C  
ATOM   3123  CG2 THR   198      42.727  62.440  69.273  1.00  0.00           C  
ATOM   3124  OG1 THR   198      43.229  60.184  68.649  1.00  0.00           O  
ATOM   3125  H   THR   198      41.280  59.270  69.610  1.00  0.00           H  
ATOM   3126  HA  THR   198      40.451  61.885  68.832  1.00  0.00           H  
ATOM   3127  HB  THR   198      42.716  61.679  67.296  1.00  0.00           H  
ATOM   3128  HG1 THR   198      43.169  59.591  67.896  1.00  0.00           H  
ATOM   3129 HG21 THR   198      42.653  62.101  70.307  1.00  0.00           H  
ATOM   3130 HG22 THR   198      43.778  62.722  69.207  1.00  0.00           H  
ATOM   3131 HG23 THR   198      41.968  63.207  69.120  1.00  0.00           H  
ATOM   3132  N   ASP   199      40.399  61.062  65.955  1.00  0.00           N  
ATOM   3133  CA  ASP   199      39.707  60.575  64.749  1.00  0.00           C  
ATOM   3134  C   ASP   199      40.552  59.479  64.050  1.00  0.00           C  
ATOM   3135  O   ASP   199      41.196  59.700  62.986  1.00  0.00           O  
ATOM   3136  CB  ASP   199      39.337  61.733  63.715  1.00  0.00           C  
ATOM   3137  CG  ASP   199      38.184  61.192  62.814  1.00  0.00           C  
ATOM   3138  OD1 ASP   199      37.365  62.008  62.286  1.00  0.00           O  
ATOM   3139  OD2 ASP   199      38.068  60.006  62.592  1.00  0.00           O  
ATOM   3140  H   ASP   199      40.768  62.002  65.939  1.00  0.00           H  
ATOM   3141  HA  ASP   199      38.779  60.069  65.015  1.00  0.00           H  
ATOM   3142  HB2 ASP   199      39.028  62.610  64.285  1.00  0.00           H  
ATOM   3143  HB3 ASP   199      40.250  61.927  63.155  1.00  0.00           H  
ATOM   3144  N   ASP   200      40.657  58.306  64.669  1.00  0.00           N  
ATOM   3145  CA  ASP   200      41.461  57.221  64.237  1.00  0.00           C  
ATOM   3146  C   ASP   200      40.952  55.779  64.501  1.00  0.00           C  
ATOM   3147  O   ASP   200      40.074  55.582  65.346  1.00  0.00           O  
ATOM   3148  CB  ASP   200      42.841  57.344  64.844  1.00  0.00           C  
ATOM   3149  CG  ASP   200      42.782  56.988  66.314  1.00  0.00           C  
ATOM   3150  OD1 ASP   200      42.822  55.780  66.648  1.00  0.00           O  
ATOM   3151  OD2 ASP   200      42.803  57.965  67.109  1.00  0.00           O  
ATOM   3152  H   ASP   200      40.294  58.229  65.608  1.00  0.00           H  
ATOM   3153  HA  ASP   200      41.583  57.372  63.164  1.00  0.00           H  
ATOM   3154  HB2 ASP   200      43.377  56.610  64.242  1.00  0.00           H  
ATOM   3155  HB3 ASP   200      43.137  58.385  64.719  1.00  0.00           H  
ATOM   3156  N   LEU   201      41.454  54.764  63.855  1.00  0.00           N  
ATOM   3157  CA  LEU   201      40.842  53.468  64.033  1.00  0.00           C  
ATOM   3158  C   LEU   201      40.949  52.851  65.444  1.00  0.00           C  
ATOM   3159  O   LEU   201      40.024  52.160  65.853  1.00  0.00           O  
ATOM   3160  CB  LEU   201      41.359  52.562  62.941  1.00  0.00           C  
ATOM   3161  CG  LEU   201      40.942  51.128  63.029  1.00  0.00           C  
ATOM   3162  CD1 LEU   201      39.476  50.866  62.761  1.00  0.00           C  
ATOM   3163  CD2 LEU   201      41.656  50.308  61.990  1.00  0.00           C  
ATOM   3164  H   LEU   201      42.090  55.019  63.114  1.00  0.00           H  
ATOM   3165  HA  LEU   201      39.770  53.594  63.885  1.00  0.00           H  
ATOM   3166  HB2 LEU   201      41.089  53.019  61.988  1.00  0.00           H  
ATOM   3167  HB3 LEU   201      42.448  52.578  62.953  1.00  0.00           H  
ATOM   3168  HG  LEU   201      41.209  50.772  64.024  1.00  0.00           H  
ATOM   3169 HD11 LEU   201      39.351  49.846  62.399  1.00  0.00           H  
ATOM   3170 HD12 LEU   201      38.899  51.098  63.656  1.00  0.00           H  
ATOM   3171 HD13 LEU   201      39.252  51.485  61.892  1.00  0.00           H  
ATOM   3172 HD21 LEU   201      41.476  50.640  60.967  1.00  0.00           H  
ATOM   3173 HD22 LEU   201      42.724  50.314  62.203  1.00  0.00           H  
ATOM   3174 HD23 LEU   201      41.276  49.286  61.967  1.00  0.00           H  
ATOM   3175  N   VAL   202      42.179  52.890  66.042  1.00  0.00           N  
ATOM   3176  CA  VAL   202      42.401  52.346  67.381  1.00  0.00           C  
ATOM   3177  C   VAL   202      41.484  52.975  68.464  1.00  0.00           C  
ATOM   3178  O   VAL   202      40.908  52.249  69.286  1.00  0.00           O  
ATOM   3179  CB  VAL   202      43.857  52.677  67.740  1.00  0.00           C  
ATOM   3180  CG1 VAL   202      44.245  52.073  69.112  1.00  0.00           C  
ATOM   3181  CG2 VAL   202      44.899  52.204  66.697  1.00  0.00           C  
ATOM   3182  H   VAL   202      42.909  53.490  65.685  1.00  0.00           H  
ATOM   3183  HA  VAL   202      42.249  51.267  67.394  1.00  0.00           H  
ATOM   3184  HB  VAL   202      43.936  53.758  67.856  1.00  0.00           H  
ATOM   3185 HG11 VAL   202      44.027  51.005  69.138  1.00  0.00           H  
ATOM   3186 HG12 VAL   202      45.280  52.236  69.410  1.00  0.00           H  
ATOM   3187 HG13 VAL   202      43.601  52.540  69.857  1.00  0.00           H  
ATOM   3188 HG21 VAL   202      45.888  52.395  67.114  1.00  0.00           H  
ATOM   3189 HG22 VAL   202      44.950  51.119  66.623  1.00  0.00           H  
ATOM   3190 HG23 VAL   202      44.867  52.690  65.721  1.00  0.00           H  
ATOM   3191  N   SER   203      41.159  54.297  68.330  1.00  0.00           N  
ATOM   3192  CA  SER   203      40.187  55.027  69.242  1.00  0.00           C  
ATOM   3193  C   SER   203      38.807  54.599  68.908  1.00  0.00           C  
ATOM   3194  O   SER   203      37.852  55.060  69.561  1.00  0.00           O  
ATOM   3195  CB  SER   203      40.251  56.552  68.929  1.00  0.00           C  
ATOM   3196  OG  SER   203      41.521  57.149  69.248  1.00  0.00           O  
ATOM   3197  H   SER   203      41.696  54.881  67.706  1.00  0.00           H  
ATOM   3198  HA  SER   203      40.419  54.868  70.296  1.00  0.00           H  
ATOM   3199  HB2 SER   203      39.871  56.650  67.911  1.00  0.00           H  
ATOM   3200  HB3 SER   203      39.637  57.136  69.615  1.00  0.00           H  
ATOM   3201  HG  SER   203      41.887  57.538  68.451  1.00  0.00           H  
ATOM   3202  N   ALA   204      38.531  53.673  67.987  1.00  0.00           N  
ATOM   3203  CA  ALA   204      37.275  52.982  67.863  1.00  0.00           C  
ATOM   3204  C   ALA   204      37.434  51.468  68.148  1.00  0.00           C  
ATOM   3205  O   ALA   204      36.495  50.816  68.682  1.00  0.00           O  
ATOM   3206  CB  ALA   204      36.689  53.311  66.476  1.00  0.00           C  
ATOM   3207  H   ALA   204      39.318  53.341  67.446  1.00  0.00           H  
ATOM   3208  HA  ALA   204      36.643  53.379  68.657  1.00  0.00           H  
ATOM   3209  HB1 ALA   204      36.030  52.522  66.113  1.00  0.00           H  
ATOM   3210  HB2 ALA   204      36.180  54.277  66.483  1.00  0.00           H  
ATOM   3211  HB3 ALA   204      37.501  53.384  65.753  1.00  0.00           H  
ATOM   3212  N   LEU   205      38.532  50.811  67.758  1.00  0.00           N  
ATOM   3213  CA  LEU   205      38.774  49.425  68.201  1.00  0.00           C  
ATOM   3214  C   LEU   205      38.813  49.270  69.665  1.00  0.00           C  
ATOM   3215  O   LEU   205      38.344  48.262  70.192  1.00  0.00           O  
ATOM   3216  CB  LEU   205      40.096  48.886  67.655  1.00  0.00           C  
ATOM   3217  CG  LEU   205      40.169  48.737  66.083  1.00  0.00           C  
ATOM   3218  CD1 LEU   205      41.528  48.328  65.735  1.00  0.00           C  
ATOM   3219  CD2 LEU   205      39.128  47.685  65.664  1.00  0.00           C  
ATOM   3220  H   LEU   205      39.302  51.332  67.363  1.00  0.00           H  
ATOM   3221  HA  LEU   205      37.918  48.811  67.922  1.00  0.00           H  
ATOM   3222  HB2 LEU   205      40.824  49.589  68.060  1.00  0.00           H  
ATOM   3223  HB3 LEU   205      40.227  47.882  68.059  1.00  0.00           H  
ATOM   3224  HG  LEU   205      39.945  49.659  65.549  1.00  0.00           H  
ATOM   3225 HD11 LEU   205      41.444  48.026  64.691  1.00  0.00           H  
ATOM   3226 HD12 LEU   205      42.207  49.180  65.783  1.00  0.00           H  
ATOM   3227 HD13 LEU   205      41.820  47.441  66.297  1.00  0.00           H  
ATOM   3228 HD21 LEU   205      38.138  48.106  65.835  1.00  0.00           H  
ATOM   3229 HD22 LEU   205      39.158  47.380  64.618  1.00  0.00           H  
ATOM   3230 HD23 LEU   205      39.320  46.823  66.304  1.00  0.00           H  
ATOM   3231  N   VAL   206      39.304  50.264  70.454  1.00  0.00           N  
ATOM   3232  CA  VAL   206      39.360  50.137  72.007  1.00  0.00           C  
ATOM   3233  C   VAL   206      37.943  50.277  72.606  1.00  0.00           C  
ATOM   3234  O   VAL   206      37.733  50.369  73.818  1.00  0.00           O  
ATOM   3235  CB  VAL   206      40.325  51.173  72.774  1.00  0.00           C  
ATOM   3236  CG1 VAL   206      41.719  50.969  72.318  1.00  0.00           C  
ATOM   3237  CG2 VAL   206      39.865  52.626  72.420  1.00  0.00           C  
ATOM   3238  H   VAL   206      39.657  51.073  69.963  1.00  0.00           H  
ATOM   3239  HA  VAL   206      39.697  49.120  72.208  1.00  0.00           H  
ATOM   3240  HB  VAL   206      40.232  50.985  73.844  1.00  0.00           H  
ATOM   3241 HG11 VAL   206      41.767  51.012  71.230  1.00  0.00           H  
ATOM   3242 HG12 VAL   206      42.387  51.739  72.704  1.00  0.00           H  
ATOM   3243 HG13 VAL   206      41.996  49.935  72.520  1.00  0.00           H  
ATOM   3244 HG21 VAL   206      38.881  52.819  72.846  1.00  0.00           H  
ATOM   3245 HG22 VAL   206      40.600  53.256  72.919  1.00  0.00           H  
ATOM   3246 HG23 VAL   206      39.914  52.813  71.346  1.00  0.00           H  
ATOM   3247  N   GLN   207      36.927  50.096  71.743  1.00  0.00           N  
ATOM   3248  CA  GLN   207      35.527  50.206  72.110  1.00  0.00           C  
ATOM   3249  C   GLN   207      34.666  49.092  71.553  1.00  0.00           C  
ATOM   3250  O   GLN   207      33.442  49.079  71.832  1.00  0.00           O  
ATOM   3251  CB  GLN   207      34.944  51.575  71.845  1.00  0.00           C  
ATOM   3252  CG  GLN   207      35.669  52.781  72.433  1.00  0.00           C  
ATOM   3253  CD  GLN   207      34.974  54.083  72.030  1.00  0.00           C  
ATOM   3254  NE2 GLN   207      35.529  54.863  71.099  1.00  0.00           N  
ATOM   3255  OE1 GLN   207      33.864  54.432  72.452  1.00  0.00           O  
ATOM   3256  H   GLN   207      37.117  49.947  70.763  1.00  0.00           H  
ATOM   3257  HA  GLN   207      35.524  49.999  73.181  1.00  0.00           H  
ATOM   3258  HB2 GLN   207      34.875  51.793  70.779  1.00  0.00           H  
ATOM   3259  HB3 GLN   207      33.917  51.622  72.210  1.00  0.00           H  
ATOM   3260  HG2 GLN   207      35.832  52.709  73.509  1.00  0.00           H  
ATOM   3261  HG3 GLN   207      36.637  52.708  71.939  1.00  0.00           H  
ATOM   3262 HE21 GLN   207      34.964  55.660  70.846  1.00  0.00           H  
ATOM   3263 HE22 GLN   207      36.404  54.604  70.664  1.00  0.00           H  
ATOM   3264  N   ALA   208      35.284  48.325  70.648  1.00  0.00           N  
ATOM   3265  CA  ALA   208      34.567  47.490  69.722  1.00  0.00           C  
ATOM   3266  C   ALA   208      33.826  46.342  70.414  1.00  0.00           C  
ATOM   3267  O   ALA   208      34.570  45.454  70.768  1.00  0.00           O  
ATOM   3268  CB  ALA   208      35.550  47.147  68.550  1.00  0.00           C  
ATOM   3269  H   ALA   208      36.291  48.356  70.576  1.00  0.00           H  
ATOM   3270  HA  ALA   208      33.781  48.066  69.234  1.00  0.00           H  
ATOM   3271  HB1 ALA   208      36.232  47.959  68.297  1.00  0.00           H  
ATOM   3272  HB2 ALA   208      36.269  46.410  68.911  1.00  0.00           H  
ATOM   3273  HB3 ALA   208      35.038  46.783  67.660  1.00  0.00           H  
ATOM   3274  N   ARG   209      32.469  46.405  70.645  1.00  0.00           N  
ATOM   3275  CA  ARG   209      31.479  45.345  71.014  1.00  0.00           C  
ATOM   3276  C   ARG   209      30.504  45.356  69.851  1.00  0.00           C  
ATOM   3277  O   ARG   209      30.321  46.388  69.247  1.00  0.00           O  
ATOM   3278  CB  ARG   209      30.953  45.711  72.352  1.00  0.00           C  
ATOM   3279  CG  ARG   209      29.995  44.694  73.000  1.00  0.00           C  
ATOM   3280  CD  ARG   209      29.432  45.084  74.331  1.00  0.00           C  
ATOM   3281  NE  ARG   209      28.878  43.912  74.941  1.00  0.00           N  
ATOM   3282  CZ  ARG   209      29.330  43.094  75.899  1.00  0.00           C  
ATOM   3283  NH1 ARG   209      30.598  43.194  76.362  1.00  0.00           N  
ATOM   3284  NH2 ARG   209      28.539  42.303  76.539  1.00  0.00           N  
ATOM   3285  H   ARG   209      32.046  47.256  70.300  1.00  0.00           H  
ATOM   3286  HA  ARG   209      31.973  44.376  71.071  1.00  0.00           H  
ATOM   3287  HB2 ARG   209      31.777  45.930  73.031  1.00  0.00           H  
ATOM   3288  HB3 ARG   209      30.417  46.647  72.201  1.00  0.00           H  
ATOM   3289  HG2 ARG   209      29.041  44.575  72.485  1.00  0.00           H  
ATOM   3290  HG3 ARG   209      30.480  43.718  72.978  1.00  0.00           H  
ATOM   3291  HD2 ARG   209      30.182  45.593  74.938  1.00  0.00           H  
ATOM   3292  HD3 ARG   209      28.663  45.851  74.251  1.00  0.00           H  
ATOM   3293  HE  ARG   209      27.870  43.981  74.938  1.00  0.00           H  
ATOM   3294 HH11 ARG   209      31.232  43.967  76.220  1.00  0.00           H  
ATOM   3295 HH12 ARG   209      30.701  42.631  77.193  1.00  0.00           H  
ATOM   3296 HH21 ARG   209      27.540  42.363  76.407  1.00  0.00           H  
ATOM   3297 HH22 ARG   209      28.847  41.675  77.268  1.00  0.00           H  
ATOM   3298  N   ASP   210      29.859  44.193  69.630  1.00  0.00           N  
ATOM   3299  CA  ASP   210      28.907  43.983  68.577  1.00  0.00           C  
ATOM   3300  C   ASP   210      27.781  42.876  68.859  1.00  0.00           C  
ATOM   3301  O   ASP   210      28.042  41.683  68.785  1.00  0.00           O  
ATOM   3302  CB  ASP   210      29.659  43.639  67.281  1.00  0.00           C  
ATOM   3303  CG  ASP   210      28.636  43.738  66.123  1.00  0.00           C  
ATOM   3304  OD1 ASP   210      28.265  44.814  65.710  1.00  0.00           O  
ATOM   3305  OD2 ASP   210      28.196  42.665  65.688  1.00  0.00           O  
ATOM   3306  H   ASP   210      30.275  43.409  70.111  1.00  0.00           H  
ATOM   3307  HA  ASP   210      28.386  44.927  68.415  1.00  0.00           H  
ATOM   3308  HB2 ASP   210      30.476  44.336  67.089  1.00  0.00           H  
ATOM   3309  HB3 ASP   210      30.140  42.665  67.359  1.00  0.00           H  
ATOM   3310  N   GLN   211      26.603  43.312  69.304  1.00  0.00           N  
ATOM   3311  CA  GLN   211      25.566  42.506  69.970  1.00  0.00           C  
ATOM   3312  C   GLN   211      25.916  41.815  71.302  1.00  0.00           C  
ATOM   3313  O   GLN   211      25.074  41.838  72.254  1.00  0.00           O  
ATOM   3314  CB  GLN   211      24.834  41.652  68.910  1.00  0.00           C  
ATOM   3315  CG  GLN   211      23.776  40.686  69.465  1.00  0.00           C  
ATOM   3316  CD  GLN   211      22.619  41.310  70.217  1.00  0.00           C  
ATOM   3317  NE2 GLN   211      22.257  40.715  71.342  1.00  0.00           N  
ATOM   3318  OE1 GLN   211      22.109  42.366  69.877  1.00  0.00           O  
ATOM   3319  H   GLN   211      26.571  44.320  69.356  1.00  0.00           H  
ATOM   3320  HA  GLN   211      24.748  43.198  70.173  1.00  0.00           H  
ATOM   3321  HB2 GLN   211      24.465  42.262  68.086  1.00  0.00           H  
ATOM   3322  HB3 GLN   211      25.649  41.042  68.521  1.00  0.00           H  
ATOM   3323  HG2 GLN   211      23.311  40.158  68.633  1.00  0.00           H  
ATOM   3324  HG3 GLN   211      24.182  39.962  70.172  1.00  0.00           H  
ATOM   3325 HE21 GLN   211      21.643  41.263  71.926  1.00  0.00           H  
ATOM   3326 HE22 GLN   211      22.819  39.936  71.659  1.00  0.00           H  
ATOM   3327  N   GLN   212      27.137  41.348  71.418  1.00  0.00           N  
ATOM   3328  CA  GLN   212      27.782  41.046  72.676  1.00  0.00           C  
ATOM   3329  C   GLN   212      29.270  40.838  72.518  1.00  0.00           C  
ATOM   3330  O   GLN   212      29.964  41.187  73.433  1.00  0.00           O  
ATOM   3331  CB  GLN   212      27.164  39.825  73.357  1.00  0.00           C  
ATOM   3332  CG  GLN   212      27.162  38.455  72.726  1.00  0.00           C  
ATOM   3333  CD  GLN   212      26.402  37.356  73.481  1.00  0.00           C  
ATOM   3334  NE2 GLN   212      26.935  36.155  73.485  1.00  0.00           N  
ATOM   3335  OE1 GLN   212      25.361  37.531  74.102  1.00  0.00           O  
ATOM   3336  H   GLN   212      27.691  41.431  70.578  1.00  0.00           H  
ATOM   3337  HA  GLN   212      27.637  41.825  73.425  1.00  0.00           H  
ATOM   3338  HB2 GLN   212      27.688  39.768  74.311  1.00  0.00           H  
ATOM   3339  HB3 GLN   212      26.121  40.058  73.574  1.00  0.00           H  
ATOM   3340  HG2 GLN   212      26.693  38.504  71.743  1.00  0.00           H  
ATOM   3341  HG3 GLN   212      28.198  38.124  72.650  1.00  0.00           H  
ATOM   3342 HE21 GLN   212      26.365  35.394  73.825  1.00  0.00           H  
ATOM   3343 HE22 GLN   212      27.903  36.066  73.211  1.00  0.00           H  
ATOM   3344  N   ASP   213      29.710  40.167  71.515  1.00  0.00           N  
ATOM   3345  CA  ASP   213      31.104  40.010  71.386  1.00  0.00           C  
ATOM   3346  C   ASP   213      31.839  41.340  71.432  1.00  0.00           C  
ATOM   3347  O   ASP   213      31.508  42.201  70.704  1.00  0.00           O  
ATOM   3348  CB  ASP   213      31.328  39.358  69.985  1.00  0.00           C  
ATOM   3349  CG  ASP   213      30.879  37.855  69.928  1.00  0.00           C  
ATOM   3350  OD1 ASP   213      30.451  37.342  68.862  1.00  0.00           O  
ATOM   3351  OD2 ASP   213      31.059  37.213  70.993  1.00  0.00           O  
ATOM   3352  H   ASP   213      29.067  39.744  70.862  1.00  0.00           H  
ATOM   3353  HA  ASP   213      31.445  39.461  72.264  1.00  0.00           H  
ATOM   3354  HB2 ASP   213      30.650  39.866  69.297  1.00  0.00           H  
ATOM   3355  HB3 ASP   213      32.366  39.338  69.652  1.00  0.00           H  
ATOM   3356  N   SER   214      32.987  41.379  72.074  1.00  0.00           N  
ATOM   3357  CA  SER   214      33.817  42.597  72.265  1.00  0.00           C  
ATOM   3358  C   SER   214      35.288  42.187  71.948  1.00  0.00           C  
ATOM   3359  O   SER   214      35.661  41.000  72.073  1.00  0.00           O  
ATOM   3360  CB  SER   214      33.562  43.217  73.661  1.00  0.00           C  
ATOM   3361  OG  SER   214      34.513  44.305  73.844  1.00  0.00           O  
ATOM   3362  H   SER   214      33.282  40.566  72.596  1.00  0.00           H  
ATOM   3363  HA  SER   214      33.578  43.387  71.554  1.00  0.00           H  
ATOM   3364  HB2 SER   214      32.518  43.531  73.624  1.00  0.00           H  
ATOM   3365  HB3 SER   214      33.733  42.412  74.377  1.00  0.00           H  
ATOM   3366  HG  SER   214      34.425  44.683  74.722  1.00  0.00           H  
ATOM   3367  N   LEU   215      36.000  43.037  71.259  1.00  0.00           N  
ATOM   3368  CA  LEU   215      37.448  42.970  70.956  1.00  0.00           C  
ATOM   3369  C   LEU   215      38.152  43.148  72.342  1.00  0.00           C  
ATOM   3370  O   LEU   215      37.850  44.146  73.059  1.00  0.00           O  
ATOM   3371  CB  LEU   215      37.791  44.046  69.884  1.00  0.00           C  
ATOM   3372  CG  LEU   215      39.220  44.036  69.305  1.00  0.00           C  
ATOM   3373  CD1 LEU   215      39.729  42.765  68.654  1.00  0.00           C  
ATOM   3374  CD2 LEU   215      39.317  45.186  68.335  1.00  0.00           C  
ATOM   3375  H   LEU   215      35.622  43.960  71.099  1.00  0.00           H  
ATOM   3376  HA  LEU   215      37.613  41.950  70.607  1.00  0.00           H  
ATOM   3377  HB2 LEU   215      37.157  43.951  69.004  1.00  0.00           H  
ATOM   3378  HB3 LEU   215      37.547  44.973  70.404  1.00  0.00           H  
ATOM   3379  HG  LEU   215      39.824  44.206  70.197  1.00  0.00           H  
ATOM   3380 HD11 LEU   215      38.972  42.374  67.973  1.00  0.00           H  
ATOM   3381 HD12 LEU   215      40.629  42.925  68.062  1.00  0.00           H  
ATOM   3382 HD13 LEU   215      39.917  41.915  69.310  1.00  0.00           H  
ATOM   3383 HD21 LEU   215      39.140  46.162  68.787  1.00  0.00           H  
ATOM   3384 HD22 LEU   215      40.321  45.237  67.914  1.00  0.00           H  
ATOM   3385 HD23 LEU   215      38.629  44.998  67.511  1.00  0.00           H  
ATOM   3386  N   SER   216      39.024  42.241  72.749  1.00  0.00           N  
ATOM   3387  CA  SER   216      39.845  42.498  73.966  1.00  0.00           C  
ATOM   3388  C   SER   216      41.114  43.285  73.722  1.00  0.00           C  
ATOM   3389  O   SER   216      41.745  43.162  72.694  1.00  0.00           O  
ATOM   3390  CB  SER   216      40.255  41.171  74.657  1.00  0.00           C  
ATOM   3391  OG  SER   216      41.128  40.444  73.776  1.00  0.00           O  
ATOM   3392  H   SER   216      39.095  41.381  72.223  1.00  0.00           H  
ATOM   3393  HA  SER   216      39.178  42.943  74.704  1.00  0.00           H  
ATOM   3394  HB2 SER   216      40.858  41.401  75.537  1.00  0.00           H  
ATOM   3395  HB3 SER   216      39.348  40.655  74.970  1.00  0.00           H  
ATOM   3396  HG  SER   216      40.533  40.060  73.126  1.00  0.00           H  
ATOM   3397  N   GLU   217      41.732  43.966  74.721  1.00  0.00           N  
ATOM   3398  CA  GLU   217      42.917  44.915  74.518  1.00  0.00           C  
ATOM   3399  C   GLU   217      44.088  44.235  73.909  1.00  0.00           C  
ATOM   3400  O   GLU   217      45.096  44.789  73.379  1.00  0.00           O  
ATOM   3401  CB  GLU   217      43.236  45.519  75.966  1.00  0.00           C  
ATOM   3402  CG  GLU   217      44.214  46.786  75.917  1.00  0.00           C  
ATOM   3403  CD  GLU   217      44.154  47.653  77.092  1.00  0.00           C  
ATOM   3404  OE1 GLU   217      44.889  47.443  78.079  1.00  0.00           O  
ATOM   3405  OE2 GLU   217      43.376  48.620  77.133  1.00  0.00           O  
ATOM   3406  H   GLU   217      41.304  44.052  75.632  1.00  0.00           H  
ATOM   3407  HA  GLU   217      42.600  45.710  73.844  1.00  0.00           H  
ATOM   3408  HB2 GLU   217      42.244  45.820  76.304  1.00  0.00           H  
ATOM   3409  HB3 GLU   217      43.617  44.812  76.703  1.00  0.00           H  
ATOM   3410  HG2 GLU   217      45.233  46.497  75.660  1.00  0.00           H  
ATOM   3411  HG3 GLU   217      43.885  47.415  75.089  1.00  0.00           H  
ATOM   3412  N   GLN   218      44.197  42.949  74.289  1.00  0.00           N  
ATOM   3413  CA  GLN   218      45.250  42.015  73.888  1.00  0.00           C  
ATOM   3414  C   GLN   218      45.088  41.373  72.436  1.00  0.00           C  
ATOM   3415  O   GLN   218      46.073  41.049  71.767  1.00  0.00           O  
ATOM   3416  CB  GLN   218      45.472  40.978  74.954  1.00  0.00           C  
ATOM   3417  CG  GLN   218      44.481  39.821  75.101  1.00  0.00           C  
ATOM   3418  CD  GLN   218      43.358  40.047  76.135  1.00  0.00           C  
ATOM   3419  NE2 GLN   218      42.624  39.026  76.496  1.00  0.00           N  
ATOM   3420  OE1 GLN   218      43.125  41.113  76.611  1.00  0.00           O  
ATOM   3421  H   GLN   218      43.439  42.639  74.879  1.00  0.00           H  
ATOM   3422  HA  GLN   218      46.201  42.516  73.709  1.00  0.00           H  
ATOM   3423  HB2 GLN   218      46.400  40.471  74.689  1.00  0.00           H  
ATOM   3424  HB3 GLN   218      45.602  41.400  75.950  1.00  0.00           H  
ATOM   3425  HG2 GLN   218      44.032  39.580  74.137  1.00  0.00           H  
ATOM   3426  HG3 GLN   218      44.895  38.874  75.445  1.00  0.00           H  
ATOM   3427 HE21 GLN   218      42.003  39.109  77.288  1.00  0.00           H  
ATOM   3428 HE22 GLN   218      42.980  38.152  76.139  1.00  0.00           H  
ATOM   3429  N   GLU   219      43.797  41.194  71.959  1.00  0.00           N  
ATOM   3430  CA  GLU   219      43.538  40.878  70.571  1.00  0.00           C  
ATOM   3431  C   GLU   219      43.646  42.153  69.628  1.00  0.00           C  
ATOM   3432  O   GLU   219      43.995  41.875  68.488  1.00  0.00           O  
ATOM   3433  CB  GLU   219      42.117  40.426  70.456  1.00  0.00           C  
ATOM   3434  CG  GLU   219      41.987  39.019  71.023  1.00  0.00           C  
ATOM   3435  CD  GLU   219      40.546  38.570  71.202  1.00  0.00           C  
ATOM   3436  OE1 GLU   219      40.272  37.321  71.088  1.00  0.00           O  
ATOM   3437  OE2 GLU   219      39.697  39.403  71.446  1.00  0.00           O  
ATOM   3438  H   GLU   219      43.015  41.544  72.495  1.00  0.00           H  
ATOM   3439  HA  GLU   219      44.214  40.198  70.053  1.00  0.00           H  
ATOM   3440  HB2 GLU   219      41.483  41.163  70.951  1.00  0.00           H  
ATOM   3441  HB3 GLU   219      41.792  40.463  69.417  1.00  0.00           H  
ATOM   3442  HG2 GLU   219      42.375  38.395  70.219  1.00  0.00           H  
ATOM   3443  HG3 GLU   219      42.601  38.745  71.881  1.00  0.00           H  
ATOM   3444  N   LEU   220      43.438  43.392  70.124  1.00  0.00           N  
ATOM   3445  CA  LEU   220      43.681  44.648  69.348  1.00  0.00           C  
ATOM   3446  C   LEU   220      45.127  44.746  69.074  1.00  0.00           C  
ATOM   3447  O   LEU   220      45.512  44.915  67.916  1.00  0.00           O  
ATOM   3448  CB  LEU   220      43.145  45.827  70.269  1.00  0.00           C  
ATOM   3449  CG  LEU   220      42.915  47.068  69.513  1.00  0.00           C  
ATOM   3450  CD1 LEU   220      42.497  48.087  70.419  1.00  0.00           C  
ATOM   3451  CD2 LEU   220      44.220  47.576  68.747  1.00  0.00           C  
ATOM   3452  H   LEU   220      43.151  43.346  71.092  1.00  0.00           H  
ATOM   3453  HA  LEU   220      43.187  44.629  68.377  1.00  0.00           H  
ATOM   3454  HB2 LEU   220      42.237  45.535  70.795  1.00  0.00           H  
ATOM   3455  HB3 LEU   220      43.905  45.917  71.045  1.00  0.00           H  
ATOM   3456  HG  LEU   220      42.106  46.819  68.826  1.00  0.00           H  
ATOM   3457 HD11 LEU   220      43.308  48.391  71.080  1.00  0.00           H  
ATOM   3458 HD12 LEU   220      42.337  49.024  69.884  1.00  0.00           H  
ATOM   3459 HD13 LEU   220      41.666  47.752  71.040  1.00  0.00           H  
ATOM   3460 HD21 LEU   220      45.025  47.788  69.450  1.00  0.00           H  
ATOM   3461 HD22 LEU   220      44.607  46.906  67.979  1.00  0.00           H  
ATOM   3462 HD23 LEU   220      43.921  48.538  68.331  1.00  0.00           H  
ATOM   3463  N   LEU   221      45.959  44.403  70.063  1.00  0.00           N  
ATOM   3464  CA  LEU   221      47.458  44.458  69.825  1.00  0.00           C  
ATOM   3465  C   LEU   221      48.032  43.364  68.892  1.00  0.00           C  
ATOM   3466  O   LEU   221      49.012  43.593  68.230  1.00  0.00           O  
ATOM   3467  CB  LEU   221      48.060  44.394  71.240  1.00  0.00           C  
ATOM   3468  CG  LEU   221      48.044  45.756  71.951  1.00  0.00           C  
ATOM   3469  CD1 LEU   221      48.519  45.710  73.344  1.00  0.00           C  
ATOM   3470  CD2 LEU   221      48.794  46.821  71.086  1.00  0.00           C  
ATOM   3471  H   LEU   221      45.637  43.956  70.910  1.00  0.00           H  
ATOM   3472  HA  LEU   221      47.708  45.386  69.310  1.00  0.00           H  
ATOM   3473  HB2 LEU   221      47.551  43.638  71.837  1.00  0.00           H  
ATOM   3474  HB3 LEU   221      49.086  44.026  71.255  1.00  0.00           H  
ATOM   3475  HG  LEU   221      46.997  46.045  72.042  1.00  0.00           H  
ATOM   3476 HD11 LEU   221      49.609  45.726  73.315  1.00  0.00           H  
ATOM   3477 HD12 LEU   221      48.269  46.631  73.870  1.00  0.00           H  
ATOM   3478 HD13 LEU   221      48.189  44.779  73.803  1.00  0.00           H  
ATOM   3479 HD21 LEU   221      48.770  47.715  71.711  1.00  0.00           H  
ATOM   3480 HD22 LEU   221      49.818  46.506  70.886  1.00  0.00           H  
ATOM   3481 HD23 LEU   221      48.277  47.022  70.148  1.00  0.00           H  
ATOM   3482  N   ASP   222      47.291  42.287  68.703  1.00  0.00           N  
ATOM   3483  CA  ASP   222      47.500  41.254  67.689  1.00  0.00           C  
ATOM   3484  C   ASP   222      46.795  41.415  66.388  1.00  0.00           C  
ATOM   3485  O   ASP   222      47.001  40.654  65.446  1.00  0.00           O  
ATOM   3486  CB  ASP   222      47.124  39.899  68.322  1.00  0.00           C  
ATOM   3487  CG  ASP   222      47.677  38.648  67.472  1.00  0.00           C  
ATOM   3488  OD1 ASP   222      46.863  37.827  67.071  1.00  0.00           O  
ATOM   3489  OD2 ASP   222      48.891  38.746  67.100  1.00  0.00           O  
ATOM   3490  H   ASP   222      46.464  42.172  69.269  1.00  0.00           H  
ATOM   3491  HA  ASP   222      48.565  41.283  67.462  1.00  0.00           H  
ATOM   3492  HB2 ASP   222      47.429  39.930  69.367  1.00  0.00           H  
ATOM   3493  HB3 ASP   222      46.034  39.893  68.338  1.00  0.00           H  
ATOM   3494  N   LEU   223      46.165  42.602  66.266  1.00  0.00           N  
ATOM   3495  CA  LEU   223      45.458  42.959  65.002  1.00  0.00           C  
ATOM   3496  C   LEU   223      46.061  44.140  64.386  1.00  0.00           C  
ATOM   3497  O   LEU   223      46.370  44.044  63.211  1.00  0.00           O  
ATOM   3498  CB  LEU   223      43.937  43.035  65.232  1.00  0.00           C  
ATOM   3499  CG  LEU   223      43.203  43.714  64.073  1.00  0.00           C  
ATOM   3500  CD1 LEU   223      43.182  42.833  62.848  1.00  0.00           C  
ATOM   3501  CD2 LEU   223      41.782  44.105  64.481  1.00  0.00           C  
ATOM   3502  H   LEU   223      46.016  43.148  67.103  1.00  0.00           H  
ATOM   3503  HA  LEU   223      45.579  42.101  64.341  1.00  0.00           H  
ATOM   3504  HB2 LEU   223      43.461  42.089  65.491  1.00  0.00           H  
ATOM   3505  HB3 LEU   223      43.828  43.687  66.099  1.00  0.00           H  
ATOM   3506  HG  LEU   223      43.730  44.643  63.854  1.00  0.00           H  
ATOM   3507 HD11 LEU   223      42.556  43.199  62.035  1.00  0.00           H  
ATOM   3508 HD12 LEU   223      44.223  42.741  62.541  1.00  0.00           H  
ATOM   3509 HD13 LEU   223      42.724  41.900  63.173  1.00  0.00           H  
ATOM   3510 HD21 LEU   223      41.772  44.962  65.154  1.00  0.00           H  
ATOM   3511 HD22 LEU   223      41.315  44.416  63.547  1.00  0.00           H  
ATOM   3512 HD23 LEU   223      41.373  43.230  64.987  1.00  0.00           H  
ATOM   3513  N   ALA   224      46.346  45.239  65.115  1.00  0.00           N  
ATOM   3514  CA  ALA   224      46.725  46.583  64.598  1.00  0.00           C  
ATOM   3515  C   ALA   224      47.904  46.540  63.561  1.00  0.00           C  
ATOM   3516  O   ALA   224      47.776  47.056  62.421  1.00  0.00           O  
ATOM   3517  CB  ALA   224      47.022  47.507  65.761  1.00  0.00           C  
ATOM   3518  H   ALA   224      46.089  45.274  66.090  1.00  0.00           H  
ATOM   3519  HA  ALA   224      45.861  46.999  64.080  1.00  0.00           H  
ATOM   3520  HB1 ALA   224      46.083  47.808  66.225  1.00  0.00           H  
ATOM   3521  HB2 ALA   224      47.575  46.943  66.513  1.00  0.00           H  
ATOM   3522  HB3 ALA   224      47.520  48.409  65.405  1.00  0.00           H  
ATOM   3523  N   ILE   225      48.963  45.797  63.893  1.00  0.00           N  
ATOM   3524  CA  ILE   225      50.216  45.542  63.135  1.00  0.00           C  
ATOM   3525  C   ILE   225      49.998  44.386  62.117  1.00  0.00           C  
ATOM   3526  O   ILE   225      50.441  44.551  61.004  1.00  0.00           O  
ATOM   3527  CB  ILE   225      51.465  45.293  64.085  1.00  0.00           C  
ATOM   3528  CG1 ILE   225      51.694  46.435  65.025  1.00  0.00           C  
ATOM   3529  CG2 ILE   225      52.759  44.924  63.285  1.00  0.00           C  
ATOM   3530  CD1 ILE   225      51.709  47.850  64.372  1.00  0.00           C  
ATOM   3531  H   ILE   225      48.999  45.355  64.802  1.00  0.00           H  
ATOM   3532  HA  ILE   225      50.406  46.519  62.692  1.00  0.00           H  
ATOM   3533  HB  ILE   225      51.360  44.475  64.798  1.00  0.00           H  
ATOM   3534 HG12 ILE   225      50.853  46.486  65.716  1.00  0.00           H  
ATOM   3535 HG13 ILE   225      52.588  46.318  65.638  1.00  0.00           H  
ATOM   3536 HG21 ILE   225      52.586  43.930  62.872  1.00  0.00           H  
ATOM   3537 HG22 ILE   225      52.956  45.593  62.447  1.00  0.00           H  
ATOM   3538 HG23 ILE   225      53.583  44.792  63.985  1.00  0.00           H  
ATOM   3539 HD11 ILE   225      52.116  48.575  65.076  1.00  0.00           H  
ATOM   3540 HD12 ILE   225      52.248  47.862  63.424  1.00  0.00           H  
ATOM   3541 HD13 ILE   225      50.706  48.203  64.129  1.00  0.00           H  
ATOM   3542  N   GLY   226      49.275  43.298  62.451  1.00  0.00           N  
ATOM   3543  CA  GLY   226      48.826  42.374  61.472  1.00  0.00           C  
ATOM   3544  C   GLY   226      47.999  43.002  60.393  1.00  0.00           C  
ATOM   3545  O   GLY   226      48.215  42.618  59.267  1.00  0.00           O  
ATOM   3546  H   GLY   226      48.958  43.165  63.401  1.00  0.00           H  
ATOM   3547  HA2 GLY   226      49.690  41.847  61.068  1.00  0.00           H  
ATOM   3548  HA3 GLY   226      48.171  41.631  61.929  1.00  0.00           H  
ATOM   3549  N   LEU   227      47.138  43.935  60.642  1.00  0.00           N  
ATOM   3550  CA  LEU   227      46.371  44.695  59.647  1.00  0.00           C  
ATOM   3551  C   LEU   227      47.247  45.572  58.728  1.00  0.00           C  
ATOM   3552  O   LEU   227      47.187  45.380  57.510  1.00  0.00           O  
ATOM   3553  CB  LEU   227      45.352  45.480  60.398  1.00  0.00           C  
ATOM   3554  CG  LEU   227      44.083  45.993  59.623  1.00  0.00           C  
ATOM   3555  CD1 LEU   227      43.114  46.455  60.724  1.00  0.00           C  
ATOM   3556  CD2 LEU   227      44.461  47.280  58.902  1.00  0.00           C  
ATOM   3557  H   LEU   227      46.972  44.195  61.604  1.00  0.00           H  
ATOM   3558  HA  LEU   227      45.912  43.990  58.953  1.00  0.00           H  
ATOM   3559  HB2 LEU   227      45.007  44.781  61.160  1.00  0.00           H  
ATOM   3560  HB3 LEU   227      45.865  46.260  60.960  1.00  0.00           H  
ATOM   3561  HG  LEU   227      43.632  45.239  58.977  1.00  0.00           H  
ATOM   3562 HD11 LEU   227      42.833  45.540  61.246  1.00  0.00           H  
ATOM   3563 HD12 LEU   227      43.601  47.096  61.459  1.00  0.00           H  
ATOM   3564 HD13 LEU   227      42.229  46.957  60.331  1.00  0.00           H  
ATOM   3565 HD21 LEU   227      45.282  47.101  58.207  1.00  0.00           H  
ATOM   3566 HD22 LEU   227      43.565  47.473  58.312  1.00  0.00           H  
ATOM   3567 HD23 LEU   227      44.832  48.103  59.514  1.00  0.00           H  
ATOM   3568  N   LEU   228      48.061  46.434  59.309  1.00  0.00           N  
ATOM   3569  CA  LEU   228      49.123  47.202  58.609  1.00  0.00           C  
ATOM   3570  C   LEU   228      49.933  46.273  57.758  1.00  0.00           C  
ATOM   3571  O   LEU   228      50.374  46.666  56.695  1.00  0.00           O  
ATOM   3572  CB  LEU   228      50.151  47.811  59.659  1.00  0.00           C  
ATOM   3573  CG  LEU   228      51.419  48.511  59.113  1.00  0.00           C  
ATOM   3574  CD1 LEU   228      51.201  49.960  58.576  1.00  0.00           C  
ATOM   3575  CD2 LEU   228      52.216  48.769  60.430  1.00  0.00           C  
ATOM   3576  H   LEU   228      48.039  46.434  60.319  1.00  0.00           H  
ATOM   3577  HA  LEU   228      48.820  48.074  58.029  1.00  0.00           H  
ATOM   3578  HB2 LEU   228      49.574  48.421  60.354  1.00  0.00           H  
ATOM   3579  HB3 LEU   228      50.562  46.956  60.197  1.00  0.00           H  
ATOM   3580  HG  LEU   228      52.050  48.020  58.372  1.00  0.00           H  
ATOM   3581 HD11 LEU   228      50.742  50.033  57.590  1.00  0.00           H  
ATOM   3582 HD12 LEU   228      50.586  50.470  59.317  1.00  0.00           H  
ATOM   3583 HD13 LEU   228      52.184  50.429  58.524  1.00  0.00           H  
ATOM   3584 HD21 LEU   228      52.479  47.796  60.846  1.00  0.00           H  
ATOM   3585 HD22 LEU   228      53.201  49.174  60.198  1.00  0.00           H  
ATOM   3586 HD23 LEU   228      51.672  49.453  61.081  1.00  0.00           H  
ATOM   3587  N   VAL   229      50.273  45.032  58.226  1.00  0.00           N  
ATOM   3588  CA  VAL   229      51.049  44.003  57.468  1.00  0.00           C  
ATOM   3589  C   VAL   229      50.197  43.258  56.409  1.00  0.00           C  
ATOM   3590  O   VAL   229      50.710  42.969  55.283  1.00  0.00           O  
ATOM   3591  CB  VAL   229      51.728  43.033  58.480  1.00  0.00           C  
ATOM   3592  CG1 VAL   229      52.251  41.832  57.757  1.00  0.00           C  
ATOM   3593  CG2 VAL   229      52.918  43.775  59.179  1.00  0.00           C  
ATOM   3594  H   VAL   229      50.088  44.823  59.196  1.00  0.00           H  
ATOM   3595  HA  VAL   229      51.845  44.566  56.979  1.00  0.00           H  
ATOM   3596  HB  VAL   229      51.045  42.874  59.314  1.00  0.00           H  
ATOM   3597 HG11 VAL   229      52.792  42.162  56.871  1.00  0.00           H  
ATOM   3598 HG12 VAL   229      52.893  41.297  58.457  1.00  0.00           H  
ATOM   3599 HG13 VAL   229      51.400  41.248  57.405  1.00  0.00           H  
ATOM   3600 HG21 VAL   229      53.211  43.208  60.062  1.00  0.00           H  
ATOM   3601 HG22 VAL   229      53.769  43.956  58.522  1.00  0.00           H  
ATOM   3602 HG23 VAL   229      52.555  44.699  59.630  1.00  0.00           H  
ATOM   3603  N   ALA   230      48.835  43.030  56.618  1.00  0.00           N  
ATOM   3604  CA  ALA   230      47.958  42.560  55.488  1.00  0.00           C  
ATOM   3605  C   ALA   230      47.827  43.588  54.324  1.00  0.00           C  
ATOM   3606  O   ALA   230      47.896  43.166  53.195  1.00  0.00           O  
ATOM   3607  CB  ALA   230      46.602  42.200  56.085  1.00  0.00           C  
ATOM   3608  H   ALA   230      48.368  43.320  57.466  1.00  0.00           H  
ATOM   3609  HA  ALA   230      48.320  41.651  55.009  1.00  0.00           H  
ATOM   3610  HB1 ALA   230      46.261  43.110  56.579  1.00  0.00           H  
ATOM   3611  HB2 ALA   230      45.867  41.781  55.397  1.00  0.00           H  
ATOM   3612  HB3 ALA   230      46.755  41.459  56.870  1.00  0.00           H  
ATOM   3613  N   GLY   231      47.818  44.904  54.644  1.00  0.00           N  
ATOM   3614  CA  GLY   231      47.830  46.048  53.680  1.00  0.00           C  
ATOM   3615  C   GLY   231      49.218  46.356  53.047  1.00  0.00           C  
ATOM   3616  O   GLY   231      49.295  46.343  51.826  1.00  0.00           O  
ATOM   3617  H   GLY   231      47.836  45.110  55.633  1.00  0.00           H  
ATOM   3618  HA2 GLY   231      47.126  45.850  52.873  1.00  0.00           H  
ATOM   3619  HA3 GLY   231      47.378  46.909  54.174  1.00  0.00           H  
ATOM   3620  N   TYR   232      50.277  46.593  53.784  1.00  0.00           N  
ATOM   3621  CA  TYR   232      51.522  47.251  53.333  1.00  0.00           C  
ATOM   3622  C   TYR   232      52.057  46.586  52.034  1.00  0.00           C  
ATOM   3623  O   TYR   232      52.198  47.314  51.054  1.00  0.00           O  
ATOM   3624  CB  TYR   232      52.608  47.367  54.391  1.00  0.00           C  
ATOM   3625  CG  TYR   232      53.819  48.273  54.117  1.00  0.00           C  
ATOM   3626  CD1 TYR   232      53.998  49.001  52.934  1.00  0.00           C  
ATOM   3627  CD2 TYR   232      54.849  48.313  55.131  1.00  0.00           C  
ATOM   3628  CE1 TYR   232      55.190  49.711  52.647  1.00  0.00           C  
ATOM   3629  CE2 TYR   232      56.137  48.929  54.812  1.00  0.00           C  
ATOM   3630  CZ  TYR   232      56.255  49.613  53.566  1.00  0.00           C  
ATOM   3631  OH  TYR   232      57.396  50.225  53.295  1.00  0.00           O  
ATOM   3632  H   TYR   232      50.225  46.494  54.788  1.00  0.00           H  
ATOM   3633  HA  TYR   232      51.212  48.285  53.179  1.00  0.00           H  
ATOM   3634  HB2 TYR   232      52.092  47.661  55.305  1.00  0.00           H  
ATOM   3635  HB3 TYR   232      53.026  46.408  54.694  1.00  0.00           H  
ATOM   3636  HD1 TYR   232      53.178  49.170  52.250  1.00  0.00           H  
ATOM   3637  HD2 TYR   232      54.693  47.883  56.109  1.00  0.00           H  
ATOM   3638  HE1 TYR   232      55.396  50.225  51.720  1.00  0.00           H  
ATOM   3639  HE2 TYR   232      56.981  48.991  55.483  1.00  0.00           H  
ATOM   3640  HH  TYR   232      57.353  50.877  52.592  1.00  0.00           H  
ATOM   3641  N   GLU   233      52.479  45.289  51.971  1.00  0.00           N  
ATOM   3642  CA  GLU   233      52.985  44.694  50.807  1.00  0.00           C  
ATOM   3643  C   GLU   233      52.041  44.844  49.556  1.00  0.00           C  
ATOM   3644  O   GLU   233      52.400  44.845  48.404  1.00  0.00           O  
ATOM   3645  CB  GLU   233      53.381  43.228  51.062  1.00  0.00           C  
ATOM   3646  CG  GLU   233      54.076  42.666  49.862  1.00  0.00           C  
ATOM   3647  CD  GLU   233      54.749  41.345  50.140  1.00  0.00           C  
ATOM   3648  OE1 GLU   233      55.985  41.383  50.358  1.00  0.00           O  
ATOM   3649  OE2 GLU   233      54.188  40.220  50.017  1.00  0.00           O  
ATOM   3650  H   GLU   233      52.514  44.683  52.778  1.00  0.00           H  
ATOM   3651  HA  GLU   233      53.913  45.203  50.544  1.00  0.00           H  
ATOM   3652  HB2 GLU   233      54.060  43.113  51.906  1.00  0.00           H  
ATOM   3653  HB3 GLU   233      52.467  42.673  51.274  1.00  0.00           H  
ATOM   3654  HG2 GLU   233      53.192  42.486  49.251  1.00  0.00           H  
ATOM   3655  HG3 GLU   233      54.615  43.414  49.280  1.00  0.00           H  
ATOM   3656  N   SER   234      50.792  44.757  49.925  1.00  0.00           N  
ATOM   3657  CA  SER   234      49.699  44.310  49.013  1.00  0.00           C  
ATOM   3658  C   SER   234      49.419  45.443  47.979  1.00  0.00           C  
ATOM   3659  O   SER   234      49.606  45.338  46.776  1.00  0.00           O  
ATOM   3660  CB  SER   234      48.423  43.780  49.691  1.00  0.00           C  
ATOM   3661  OG  SER   234      48.591  42.767  50.629  1.00  0.00           O  
ATOM   3662  H   SER   234      50.493  44.974  50.864  1.00  0.00           H  
ATOM   3663  HA  SER   234      50.070  43.486  48.403  1.00  0.00           H  
ATOM   3664  HB2 SER   234      47.929  44.593  50.224  1.00  0.00           H  
ATOM   3665  HB3 SER   234      47.829  43.506  48.820  1.00  0.00           H  
ATOM   3666  HG  SER   234      48.484  43.110  51.519  1.00  0.00           H  
ATOM   3667  N   THR   235      49.208  46.593  48.574  1.00  0.00           N  
ATOM   3668  CA  THR   235      49.118  47.860  47.797  1.00  0.00           C  
ATOM   3669  C   THR   235      50.490  48.356  47.376  1.00  0.00           C  
ATOM   3670  O   THR   235      50.582  48.788  46.249  1.00  0.00           O  
ATOM   3671  CB  THR   235      48.439  49.047  48.496  1.00  0.00           C  
ATOM   3672  CG2 THR   235      46.934  48.864  48.482  1.00  0.00           C  
ATOM   3673  OG1 THR   235      48.878  49.035  49.816  1.00  0.00           O  
ATOM   3674  H   THR   235      49.059  46.606  49.573  1.00  0.00           H  
ATOM   3675  HA  THR   235      48.476  47.645  46.943  1.00  0.00           H  
ATOM   3676  HB  THR   235      48.683  50.002  48.032  1.00  0.00           H  
ATOM   3677  HG1 THR   235      48.610  49.896  50.141  1.00  0.00           H  
ATOM   3678 HG21 THR   235      46.695  47.815  48.656  1.00  0.00           H  
ATOM   3679 HG22 THR   235      46.500  49.453  49.290  1.00  0.00           H  
ATOM   3680 HG23 THR   235      46.627  49.056  47.453  1.00  0.00           H  
ATOM   3681  N   THR   236      51.642  48.124  48.065  1.00  0.00           N  
ATOM   3682  CA  THR   236      53.090  48.298  47.590  1.00  0.00           C  
ATOM   3683  C   THR   236      53.219  47.717  46.151  1.00  0.00           C  
ATOM   3684  O   THR   236      53.844  48.266  45.221  1.00  0.00           O  
ATOM   3685  CB  THR   236      54.200  47.644  48.438  1.00  0.00           C  
ATOM   3686  CG2 THR   236      55.599  47.866  47.838  1.00  0.00           C  
ATOM   3687  OG1 THR   236      54.215  48.283  49.735  1.00  0.00           O  
ATOM   3688  H   THR   236      51.508  47.688  48.966  1.00  0.00           H  
ATOM   3689  HA  THR   236      53.315  49.361  47.493  1.00  0.00           H  
ATOM   3690  HB  THR   236      54.035  46.580  48.613  1.00  0.00           H  
ATOM   3691  HG1 THR   236      53.300  48.130  49.983  1.00  0.00           H  
ATOM   3692 HG21 THR   236      55.665  47.213  46.968  1.00  0.00           H  
ATOM   3693 HG22 THR   236      55.720  48.884  47.467  1.00  0.00           H  
ATOM   3694 HG23 THR   236      56.446  47.562  48.453  1.00  0.00           H  
ATOM   3695  N   THR   237      52.574  46.565  45.982  1.00  0.00           N  
ATOM   3696  CA  THR   237      52.652  45.836  44.699  1.00  0.00           C  
ATOM   3697  C   THR   237      51.401  46.055  43.766  1.00  0.00           C  
ATOM   3698  O   THR   237      51.534  46.096  42.514  1.00  0.00           O  
ATOM   3699  CB  THR   237      52.897  44.316  45.141  1.00  0.00           C  
ATOM   3700  CG2 THR   237      53.535  43.534  43.931  1.00  0.00           C  
ATOM   3701  OG1 THR   237      53.724  44.092  46.283  1.00  0.00           O  
ATOM   3702  H   THR   237      52.030  46.203  46.752  1.00  0.00           H  
ATOM   3703  HA  THR   237      53.558  46.176  44.197  1.00  0.00           H  
ATOM   3704  HB  THR   237      51.893  43.910  45.264  1.00  0.00           H  
ATOM   3705  HG1 THR   237      53.240  44.281  47.090  1.00  0.00           H  
ATOM   3706 HG21 THR   237      54.492  44.024  43.748  1.00  0.00           H  
ATOM   3707 HG22 THR   237      53.755  42.492  44.165  1.00  0.00           H  
ATOM   3708 HG23 THR   237      52.915  43.638  43.042  1.00  0.00           H  
ATOM   3709  N   GLN   238      50.164  46.249  44.280  1.00  0.00           N  
ATOM   3710  CA  GLN   238      49.020  46.696  43.499  1.00  0.00           C  
ATOM   3711  C   GLN   238      49.187  48.060  42.868  1.00  0.00           C  
ATOM   3712  O   GLN   238      49.018  48.182  41.666  1.00  0.00           O  
ATOM   3713  CB  GLN   238      47.651  46.627  44.152  1.00  0.00           C  
ATOM   3714  CG  GLN   238      46.501  46.191  43.164  1.00  0.00           C  
ATOM   3715  CD  GLN   238      46.592  44.649  42.948  1.00  0.00           C  
ATOM   3716  NE2 GLN   238      45.490  44.041  42.655  1.00  0.00           N  
ATOM   3717  OE1 GLN   238      47.649  44.035  42.836  1.00  0.00           O  
ATOM   3718  H   GLN   238      50.026  46.012  45.252  1.00  0.00           H  
ATOM   3719  HA  GLN   238      48.996  46.082  42.599  1.00  0.00           H  
ATOM   3720  HB2 GLN   238      47.744  45.896  44.956  1.00  0.00           H  
ATOM   3721  HB3 GLN   238      47.322  47.549  44.632  1.00  0.00           H  
ATOM   3722  HG2 GLN   238      45.546  46.381  43.653  1.00  0.00           H  
ATOM   3723  HG3 GLN   238      46.432  46.666  42.185  1.00  0.00           H  
ATOM   3724 HE21 GLN   238      45.363  43.042  42.566  1.00  0.00           H  
ATOM   3725 HE22 GLN   238      44.629  44.566  42.590  1.00  0.00           H  
ATOM   3726  N   ILE   239      49.644  49.076  43.621  1.00  0.00           N  
ATOM   3727  CA  ILE   239      49.932  50.484  43.109  1.00  0.00           C  
ATOM   3728  C   ILE   239      50.969  50.378  41.936  1.00  0.00           C  
ATOM   3729  O   ILE   239      50.804  50.936  40.891  1.00  0.00           O  
ATOM   3730  CB  ILE   239      50.405  51.321  44.304  1.00  0.00           C  
ATOM   3731  CG1 ILE   239      49.301  51.568  45.467  1.00  0.00           C  
ATOM   3732  CG2 ILE   239      50.773  52.742  43.822  1.00  0.00           C  
ATOM   3733  CD1 ILE   239      49.956  52.264  46.723  1.00  0.00           C  
ATOM   3734  H   ILE   239      49.769  48.802  44.585  1.00  0.00           H  
ATOM   3735  HA  ILE   239      49.079  50.999  42.667  1.00  0.00           H  
ATOM   3736  HB  ILE   239      51.302  50.876  44.734  1.00  0.00           H  
ATOM   3737 HG12 ILE   239      48.457  52.185  45.160  1.00  0.00           H  
ATOM   3738 HG13 ILE   239      48.975  50.580  45.792  1.00  0.00           H  
ATOM   3739 HG21 ILE   239      49.904  53.180  43.330  1.00  0.00           H  
ATOM   3740 HG22 ILE   239      51.107  53.352  44.662  1.00  0.00           H  
ATOM   3741 HG23 ILE   239      51.606  52.686  43.121  1.00  0.00           H  
ATOM   3742 HD11 ILE   239      49.923  53.351  46.643  1.00  0.00           H  
ATOM   3743 HD12 ILE   239      49.463  51.854  47.604  1.00  0.00           H  
ATOM   3744 HD13 ILE   239      50.972  51.870  46.760  1.00  0.00           H  
ATOM   3745  N   ALA   240      51.907  49.491  42.013  1.00  0.00           N  
ATOM   3746  CA  ALA   240      53.028  49.318  41.126  1.00  0.00           C  
ATOM   3747  C   ALA   240      52.605  48.619  39.776  1.00  0.00           C  
ATOM   3748  O   ALA   240      53.106  49.029  38.699  1.00  0.00           O  
ATOM   3749  CB  ALA   240      54.131  48.476  41.780  1.00  0.00           C  
ATOM   3750  H   ALA   240      52.009  48.945  42.856  1.00  0.00           H  
ATOM   3751  HA  ALA   240      53.260  50.358  40.896  1.00  0.00           H  
ATOM   3752  HB1 ALA   240      54.849  48.156  41.025  1.00  0.00           H  
ATOM   3753  HB2 ALA   240      54.653  49.000  42.580  1.00  0.00           H  
ATOM   3754  HB3 ALA   240      53.666  47.588  42.206  1.00  0.00           H  
ATOM   3755  N   ASP   241      51.591  47.724  39.820  1.00  0.00           N  
ATOM   3756  CA  ASP   241      51.037  47.183  38.581  1.00  0.00           C  
ATOM   3757  C   ASP   241      50.083  48.215  38.021  1.00  0.00           C  
ATOM   3758  O   ASP   241      50.188  48.551  36.866  1.00  0.00           O  
ATOM   3759  CB  ASP   241      50.424  45.819  38.807  1.00  0.00           C  
ATOM   3760  CG  ASP   241      50.163  45.187  37.452  1.00  0.00           C  
ATOM   3761  OD1 ASP   241      51.102  44.930  36.636  1.00  0.00           O  
ATOM   3762  OD2 ASP   241      49.012  44.932  37.084  1.00  0.00           O  
ATOM   3763  H   ASP   241      51.181  47.423  40.692  1.00  0.00           H  
ATOM   3764  HA  ASP   241      51.873  47.230  37.883  1.00  0.00           H  
ATOM   3765  HB2 ASP   241      51.138  45.245  39.396  1.00  0.00           H  
ATOM   3766  HB3 ASP   241      49.507  46.021  39.359  1.00  0.00           H  
ATOM   3767  N   PHE   242      49.184  48.839  38.805  1.00  0.00           N  
ATOM   3768  CA  PHE   242      48.385  49.879  38.133  1.00  0.00           C  
ATOM   3769  C   PHE   242      49.205  51.042  37.531  1.00  0.00           C  
ATOM   3770  O   PHE   242      48.934  51.496  36.401  1.00  0.00           O  
ATOM   3771  CB  PHE   242      47.283  50.392  39.076  1.00  0.00           C  
ATOM   3772  CG  PHE   242      46.038  49.442  39.278  1.00  0.00           C  
ATOM   3773  CD1 PHE   242      44.763  49.981  39.079  1.00  0.00           C  
ATOM   3774  CD2 PHE   242      46.211  48.079  39.589  1.00  0.00           C  
ATOM   3775  CE1 PHE   242      43.603  49.136  38.978  1.00  0.00           C  
ATOM   3776  CE2 PHE   242      45.107  47.233  39.533  1.00  0.00           C  
ATOM   3777  CZ  PHE   242      43.864  47.796  39.257  1.00  0.00           C  
ATOM   3778  H   PHE   242      49.120  48.653  39.795  1.00  0.00           H  
ATOM   3779  HA  PHE   242      47.796  49.373  37.368  1.00  0.00           H  
ATOM   3780  HB2 PHE   242      47.763  50.448  40.053  1.00  0.00           H  
ATOM   3781  HB3 PHE   242      46.991  51.370  38.695  1.00  0.00           H  
ATOM   3782  HD1 PHE   242      44.643  51.027  38.841  1.00  0.00           H  
ATOM   3783  HD2 PHE   242      47.178  47.702  39.890  1.00  0.00           H  
ATOM   3784  HE1 PHE   242      42.656  49.561  38.678  1.00  0.00           H  
ATOM   3785  HE2 PHE   242      45.232  46.162  39.591  1.00  0.00           H  
ATOM   3786  HZ  PHE   242      43.052  47.114  39.051  1.00  0.00           H  
ATOM   3787  N   VAL   243      50.349  51.492  38.195  1.00  0.00           N  
ATOM   3788  CA  VAL   243      51.102  52.724  37.810  1.00  0.00           C  
ATOM   3789  C   VAL   243      52.115  52.411  36.718  1.00  0.00           C  
ATOM   3790  O   VAL   243      52.293  53.253  35.879  1.00  0.00           O  
ATOM   3791  CB  VAL   243      51.804  53.412  38.930  1.00  0.00           C  
ATOM   3792  CG1 VAL   243      53.083  52.798  39.507  1.00  0.00           C  
ATOM   3793  CG2 VAL   243      52.065  54.914  38.670  1.00  0.00           C  
ATOM   3794  H   VAL   243      50.535  51.193  39.142  1.00  0.00           H  
ATOM   3795  HA  VAL   243      50.343  53.370  37.372  1.00  0.00           H  
ATOM   3796  HB  VAL   243      51.169  53.497  39.811  1.00  0.00           H  
ATOM   3797 HG11 VAL   243      53.238  53.099  40.542  1.00  0.00           H  
ATOM   3798 HG12 VAL   243      52.935  51.718  39.485  1.00  0.00           H  
ATOM   3799 HG13 VAL   243      53.920  53.151  38.904  1.00  0.00           H  
ATOM   3800 HG21 VAL   243      52.339  55.449  39.580  1.00  0.00           H  
ATOM   3801 HG22 VAL   243      52.878  55.029  37.953  1.00  0.00           H  
ATOM   3802 HG23 VAL   243      51.215  55.373  38.166  1.00  0.00           H  
ATOM   3803  N   TYR   244      52.682  51.204  36.716  1.00  0.00           N  
ATOM   3804  CA  TYR   244      53.397  50.756  35.516  1.00  0.00           C  
ATOM   3805  C   TYR   244      52.479  50.599  34.367  1.00  0.00           C  
ATOM   3806  O   TYR   244      52.808  51.063  33.216  1.00  0.00           O  
ATOM   3807  CB  TYR   244      54.174  49.478  35.892  1.00  0.00           C  
ATOM   3808  CG  TYR   244      54.869  48.824  34.768  1.00  0.00           C  
ATOM   3809  CD1 TYR   244      55.663  49.596  33.860  1.00  0.00           C  
ATOM   3810  CD2 TYR   244      54.708  47.430  34.516  1.00  0.00           C  
ATOM   3811  CE1 TYR   244      56.293  49.012  32.744  1.00  0.00           C  
ATOM   3812  CE2 TYR   244      55.261  46.921  33.332  1.00  0.00           C  
ATOM   3813  CZ  TYR   244      56.099  47.660  32.500  1.00  0.00           C  
ATOM   3814  OH  TYR   244      56.658  47.114  31.405  1.00  0.00           O  
ATOM   3815  H   TYR   244      52.463  50.535  37.440  1.00  0.00           H  
ATOM   3816  HA  TYR   244      54.142  51.485  35.197  1.00  0.00           H  
ATOM   3817  HB2 TYR   244      54.911  49.761  36.643  1.00  0.00           H  
ATOM   3818  HB3 TYR   244      53.532  48.736  36.366  1.00  0.00           H  
ATOM   3819  HD1 TYR   244      55.666  50.654  34.079  1.00  0.00           H  
ATOM   3820  HD2 TYR   244      54.211  46.814  35.252  1.00  0.00           H  
ATOM   3821  HE1 TYR   244      56.957  49.521  32.061  1.00  0.00           H  
ATOM   3822  HE2 TYR   244      55.209  45.877  33.062  1.00  0.00           H  
ATOM   3823  HH  TYR   244      56.466  46.177  31.311  1.00  0.00           H  
ATOM   3824  N   LEU   245      51.287  50.137  34.568  1.00  0.00           N  
ATOM   3825  CA  LEU   245      50.305  50.104  33.446  1.00  0.00           C  
ATOM   3826  C   LEU   245      49.956  51.531  32.988  1.00  0.00           C  
ATOM   3827  O   LEU   245      50.125  51.828  31.805  1.00  0.00           O  
ATOM   3828  CB  LEU   245      49.024  49.306  33.915  1.00  0.00           C  
ATOM   3829  CG  LEU   245      47.908  49.126  32.791  1.00  0.00           C  
ATOM   3830  CD1 LEU   245      48.498  48.332  31.662  1.00  0.00           C  
ATOM   3831  CD2 LEU   245      46.712  48.365  33.265  1.00  0.00           C  
ATOM   3832  H   LEU   245      50.971  49.889  35.496  1.00  0.00           H  
ATOM   3833  HA  LEU   245      50.802  49.547  32.651  1.00  0.00           H  
ATOM   3834  HB2 LEU   245      49.325  48.290  34.174  1.00  0.00           H  
ATOM   3835  HB3 LEU   245      48.589  49.782  34.794  1.00  0.00           H  
ATOM   3836  HG  LEU   245      47.677  50.113  32.390  1.00  0.00           H  
ATOM   3837 HD11 LEU   245      49.289  48.958  31.250  1.00  0.00           H  
ATOM   3838 HD12 LEU   245      48.946  47.433  32.085  1.00  0.00           H  
ATOM   3839 HD13 LEU   245      47.792  48.048  30.882  1.00  0.00           H  
ATOM   3840 HD21 LEU   245      46.346  48.789  34.201  1.00  0.00           H  
ATOM   3841 HD22 LEU   245      46.135  48.424  32.343  1.00  0.00           H  
ATOM   3842 HD23 LEU   245      47.096  47.372  33.494  1.00  0.00           H  
ATOM   3843  N   LEU   246      49.773  52.534  33.906  1.00  0.00           N  
ATOM   3844  CA  LEU   246      49.580  53.966  33.542  1.00  0.00           C  
ATOM   3845  C   LEU   246      50.826  54.575  32.863  1.00  0.00           C  
ATOM   3846  O   LEU   246      50.690  55.471  31.989  1.00  0.00           O  
ATOM   3847  CB  LEU   246      49.252  54.749  34.843  1.00  0.00           C  
ATOM   3848  CG  LEU   246      48.490  56.124  34.671  1.00  0.00           C  
ATOM   3849  CD1 LEU   246      47.359  56.097  33.677  1.00  0.00           C  
ATOM   3850  CD2 LEU   246      48.173  56.579  36.100  1.00  0.00           C  
ATOM   3851  H   LEU   246      49.808  52.370  34.903  1.00  0.00           H  
ATOM   3852  HA  LEU   246      48.798  54.082  32.792  1.00  0.00           H  
ATOM   3853  HB2 LEU   246      48.702  54.027  35.448  1.00  0.00           H  
ATOM   3854  HB3 LEU   246      50.157  54.937  35.421  1.00  0.00           H  
ATOM   3855  HG  LEU   246      49.238  56.755  34.189  1.00  0.00           H  
ATOM   3856 HD11 LEU   246      47.678  56.051  32.637  1.00  0.00           H  
ATOM   3857 HD12 LEU   246      46.736  55.211  33.800  1.00  0.00           H  
ATOM   3858 HD13 LEU   246      46.683  56.942  33.808  1.00  0.00           H  
ATOM   3859 HD21 LEU   246      47.869  57.623  36.023  1.00  0.00           H  
ATOM   3860 HD22 LEU   246      47.351  55.965  36.470  1.00  0.00           H  
ATOM   3861 HD23 LEU   246      49.071  56.568  36.717  1.00  0.00           H  
ATOM   3862  N   MET   247      52.059  53.976  33.011  1.00  0.00           N  
ATOM   3863  CA  MET   247      53.289  54.330  32.290  1.00  0.00           C  
ATOM   3864  C   MET   247      53.558  53.500  31.087  1.00  0.00           C  
ATOM   3865  O   MET   247      54.612  53.607  30.384  1.00  0.00           O  
ATOM   3866  CB  MET   247      54.426  54.335  33.257  1.00  0.00           C  
ATOM   3867  CG  MET   247      54.421  55.526  34.175  1.00  0.00           C  
ATOM   3868  SD  MET   247      55.845  55.736  35.168  1.00  0.00           S  
ATOM   3869  CE  MET   247      55.775  54.213  36.142  1.00  0.00           C  
ATOM   3870  H   MET   247      52.288  53.308  33.734  1.00  0.00           H  
ATOM   3871  HA  MET   247      53.207  55.345  31.902  1.00  0.00           H  
ATOM   3872  HB2 MET   247      54.442  53.423  33.854  1.00  0.00           H  
ATOM   3873  HB3 MET   247      55.346  54.443  32.686  1.00  0.00           H  
ATOM   3874  HG2 MET   247      54.370  56.429  33.567  1.00  0.00           H  
ATOM   3875  HG3 MET   247      53.628  55.433  34.917  1.00  0.00           H  
ATOM   3876  HE1 MET   247      54.770  54.157  36.558  1.00  0.00           H  
ATOM   3877  HE2 MET   247      56.073  53.330  35.577  1.00  0.00           H  
ATOM   3878  HE3 MET   247      56.421  54.439  36.990  1.00  0.00           H  
ATOM   3879  N   THR   248      52.668  52.611  30.728  1.00  0.00           N  
ATOM   3880  CA  THR   248      52.636  51.885  29.473  1.00  0.00           C  
ATOM   3881  C   THR   248      51.290  51.949  28.729  1.00  0.00           C  
ATOM   3882  O   THR   248      51.015  51.038  27.949  1.00  0.00           O  
ATOM   3883  CB  THR   248      53.251  50.496  29.690  1.00  0.00           C  
ATOM   3884  CG2 THR   248      54.719  50.388  30.001  1.00  0.00           C  
ATOM   3885  OG1 THR   248      52.574  49.795  30.751  1.00  0.00           O  
ATOM   3886  H   THR   248      51.893  52.453  31.357  1.00  0.00           H  
ATOM   3887  HA  THR   248      53.297  52.410  28.784  1.00  0.00           H  
ATOM   3888  HB  THR   248      53.091  49.940  28.766  1.00  0.00           H  
ATOM   3889  HG1 THR   248      52.799  50.287  31.545  1.00  0.00           H  
ATOM   3890 HG21 THR   248      55.366  51.099  29.486  1.00  0.00           H  
ATOM   3891 HG22 THR   248      54.847  50.650  31.051  1.00  0.00           H  
ATOM   3892 HG23 THR   248      55.085  49.368  29.883  1.00  0.00           H  
ATOM   3893  N   ARG   249      50.443  52.930  28.954  1.00  0.00           N  
ATOM   3894  CA  ARG   249      49.158  53.130  28.243  1.00  0.00           C  
ATOM   3895  C   ARG   249      48.879  54.586  27.907  1.00  0.00           C  
ATOM   3896  O   ARG   249      48.105  55.259  28.582  1.00  0.00           O  
ATOM   3897  CB  ARG   249      48.068  52.510  29.179  1.00  0.00           C  
ATOM   3898  CG  ARG   249      47.970  50.983  29.193  1.00  0.00           C  
ATOM   3899  CD  ARG   249      47.847  50.448  27.771  1.00  0.00           C  
ATOM   3900  NE  ARG   249      47.864  48.928  27.710  1.00  0.00           N  
ATOM   3901  CZ  ARG   249      48.837  48.007  27.953  1.00  0.00           C  
ATOM   3902  NH1 ARG   249      50.031  48.288  28.429  1.00  0.00           N  
ATOM   3903  NH2 ARG   249      48.613  46.735  27.717  1.00  0.00           N  
ATOM   3904  H   ARG   249      50.684  53.728  29.525  1.00  0.00           H  
ATOM   3905  HA  ARG   249      49.231  52.611  27.288  1.00  0.00           H  
ATOM   3906  HB2 ARG   249      48.176  52.917  30.184  1.00  0.00           H  
ATOM   3907  HB3 ARG   249      47.095  52.770  28.763  1.00  0.00           H  
ATOM   3908  HG2 ARG   249      48.848  50.540  29.665  1.00  0.00           H  
ATOM   3909  HG3 ARG   249      47.105  50.702  29.792  1.00  0.00           H  
ATOM   3910  HD2 ARG   249      46.931  50.938  27.443  1.00  0.00           H  
ATOM   3911  HD3 ARG   249      48.615  50.884  27.131  1.00  0.00           H  
ATOM   3912  HE  ARG   249      47.028  48.455  27.396  1.00  0.00           H  
ATOM   3913 HH11 ARG   249      50.194  49.278  28.550  1.00  0.00           H  
ATOM   3914 HH12 ARG   249      50.729  47.562  28.506  1.00  0.00           H  
ATOM   3915 HH21 ARG   249      47.731  46.451  27.314  1.00  0.00           H  
ATOM   3916 HH22 ARG   249      49.420  46.131  27.765  1.00  0.00           H  
ATOM   3917  N   PRO   250      49.449  55.132  26.810  1.00  0.00           N  
ATOM   3918  CA  PRO   250      49.293  56.578  26.402  1.00  0.00           C  
ATOM   3919  C   PRO   250      47.844  57.099  26.349  1.00  0.00           C  
ATOM   3920  O   PRO   250      47.546  58.212  26.774  1.00  0.00           O  
ATOM   3921  CB  PRO   250      50.007  56.655  25.060  1.00  0.00           C  
ATOM   3922  CG  PRO   250      51.166  55.702  25.204  1.00  0.00           C  
ATOM   3923  CD  PRO   250      50.473  54.539  25.902  1.00  0.00           C  
ATOM   3924  HA  PRO   250      49.798  57.288  27.057  1.00  0.00           H  
ATOM   3925  HB2 PRO   250      49.326  56.394  24.250  1.00  0.00           H  
ATOM   3926  HB3 PRO   250      50.358  57.647  24.776  1.00  0.00           H  
ATOM   3927  HG2 PRO   250      51.540  55.413  24.222  1.00  0.00           H  
ATOM   3928  HG3 PRO   250      52.009  55.967  25.843  1.00  0.00           H  
ATOM   3929  HD2 PRO   250      49.966  53.877  25.200  1.00  0.00           H  
ATOM   3930  HD3 PRO   250      51.162  53.983  26.538  1.00  0.00           H  
ATOM   3931  N   GLU   251      46.864  56.322  25.858  1.00  0.00           N  
ATOM   3932  CA  GLU   251      45.497  56.728  25.545  1.00  0.00           C  
ATOM   3933  C   GLU   251      44.615  56.711  26.755  1.00  0.00           C  
ATOM   3934  O   GLU   251      44.090  57.732  27.212  1.00  0.00           O  
ATOM   3935  CB  GLU   251      45.058  55.806  24.433  1.00  0.00           C  
ATOM   3936  CG  GLU   251      43.498  55.833  24.162  1.00  0.00           C  
ATOM   3937  CD  GLU   251      42.921  57.146  23.789  1.00  0.00           C  
ATOM   3938  OE1 GLU   251      43.687  57.880  23.095  1.00  0.00           O  
ATOM   3939  OE2 GLU   251      41.740  57.435  24.161  1.00  0.00           O  
ATOM   3940  H   GLU   251      47.124  55.371  25.641  1.00  0.00           H  
ATOM   3941  HA  GLU   251      45.467  57.738  25.138  1.00  0.00           H  
ATOM   3942  HB2 GLU   251      45.602  56.213  23.581  1.00  0.00           H  
ATOM   3943  HB3 GLU   251      45.298  54.750  24.558  1.00  0.00           H  
ATOM   3944  HG2 GLU   251      43.339  55.060  23.410  1.00  0.00           H  
ATOM   3945  HG3 GLU   251      42.990  55.454  25.047  1.00  0.00           H  
ATOM   3946  N   LEU   252      44.676  55.611  27.545  1.00  0.00           N  
ATOM   3947  CA  LEU   252      44.002  55.566  28.836  1.00  0.00           C  
ATOM   3948  C   LEU   252      44.502  56.733  29.727  1.00  0.00           C  
ATOM   3949  O   LEU   252      43.718  57.418  30.353  1.00  0.00           O  
ATOM   3950  CB  LEU   252      44.304  54.240  29.483  1.00  0.00           C  
ATOM   3951  CG  LEU   252      43.747  54.030  30.899  1.00  0.00           C  
ATOM   3952  CD1 LEU   252      42.220  54.203  30.935  1.00  0.00           C  
ATOM   3953  CD2 LEU   252      44.200  52.736  31.533  1.00  0.00           C  
ATOM   3954  H   LEU   252      45.334  54.884  27.306  1.00  0.00           H  
ATOM   3955  HA  LEU   252      42.929  55.718  28.722  1.00  0.00           H  
ATOM   3956  HB2 LEU   252      43.959  53.457  28.807  1.00  0.00           H  
ATOM   3957  HB3 LEU   252      45.386  54.109  29.468  1.00  0.00           H  
ATOM   3958  HG  LEU   252      44.197  54.650  31.674  1.00  0.00           H  
ATOM   3959 HD11 LEU   252      41.751  53.429  30.327  1.00  0.00           H  
ATOM   3960 HD12 LEU   252      41.904  54.260  31.977  1.00  0.00           H  
ATOM   3961 HD13 LEU   252      41.972  55.163  30.484  1.00  0.00           H  
ATOM   3962 HD21 LEU   252      45.248  52.792  31.825  1.00  0.00           H  
ATOM   3963 HD22 LEU   252      43.582  52.583  32.418  1.00  0.00           H  
ATOM   3964 HD23 LEU   252      43.929  51.983  30.792  1.00  0.00           H  
ATOM   3965  N   ARG   253      45.850  56.995  29.720  1.00  0.00           N  
ATOM   3966  CA  ARG   253      46.463  58.088  30.392  1.00  0.00           C  
ATOM   3967  C   ARG   253      45.958  59.489  29.880  1.00  0.00           C  
ATOM   3968  O   ARG   253      45.595  60.397  30.682  1.00  0.00           O  
ATOM   3969  CB  ARG   253      47.970  58.006  30.261  1.00  0.00           C  
ATOM   3970  CG  ARG   253      48.645  58.896  31.372  1.00  0.00           C  
ATOM   3971  CD  ARG   253      50.158  59.069  31.002  1.00  0.00           C  
ATOM   3972  NE  ARG   253      50.796  59.752  32.109  1.00  0.00           N  
ATOM   3973  CZ  ARG   253      52.073  59.506  32.519  1.00  0.00           C  
ATOM   3974  NH1 ARG   253      52.852  58.691  31.817  1.00  0.00           N  
ATOM   3975  NH2 ARG   253      52.500  59.849  33.685  1.00  0.00           N  
ATOM   3976  H   ARG   253      46.387  56.410  29.096  1.00  0.00           H  
ATOM   3977  HA  ARG   253      46.186  57.968  31.440  1.00  0.00           H  
ATOM   3978  HB2 ARG   253      48.281  57.006  30.561  1.00  0.00           H  
ATOM   3979  HB3 ARG   253      48.323  58.180  29.244  1.00  0.00           H  
ATOM   3980  HG2 ARG   253      48.206  59.893  31.380  1.00  0.00           H  
ATOM   3981  HG3 ARG   253      48.547  58.408  32.342  1.00  0.00           H  
ATOM   3982  HD2 ARG   253      50.660  58.118  30.828  1.00  0.00           H  
ATOM   3983  HD3 ARG   253      50.289  59.739  30.152  1.00  0.00           H  
ATOM   3984  HE  ARG   253      50.319  60.451  32.663  1.00  0.00           H  
ATOM   3985 HH11 ARG   253      52.515  58.484  30.887  1.00  0.00           H  
ATOM   3986 HH12 ARG   253      53.781  58.475  32.147  1.00  0.00           H  
ATOM   3987 HH21 ARG   253      52.017  60.542  34.238  1.00  0.00           H  
ATOM   3988 HH22 ARG   253      53.505  59.759  33.717  1.00  0.00           H  
ATOM   3989  N   ARG   254      45.929  59.706  28.557  1.00  0.00           N  
ATOM   3990  CA  ARG   254      45.302  60.920  27.893  1.00  0.00           C  
ATOM   3991  C   ARG   254      43.781  61.088  28.263  1.00  0.00           C  
ATOM   3992  O   ARG   254      43.302  62.256  28.510  1.00  0.00           O  
ATOM   3993  CB  ARG   254      45.533  60.777  26.361  1.00  0.00           C  
ATOM   3994  CG  ARG   254      44.988  61.909  25.524  1.00  0.00           C  
ATOM   3995  CD  ARG   254      44.428  61.472  24.213  1.00  0.00           C  
ATOM   3996  NE  ARG   254      43.349  60.553  24.410  1.00  0.00           N  
ATOM   3997  CZ  ARG   254      42.110  60.880  24.783  1.00  0.00           C  
ATOM   3998  NH1 ARG   254      41.759  62.068  25.137  1.00  0.00           N  
ATOM   3999  NH2 ARG   254      41.168  59.990  24.895  1.00  0.00           N  
ATOM   4000  H   ARG   254      46.132  58.916  27.960  1.00  0.00           H  
ATOM   4001  HA  ARG   254      45.843  61.806  28.225  1.00  0.00           H  
ATOM   4002  HB2 ARG   254      46.590  60.669  26.119  1.00  0.00           H  
ATOM   4003  HB3 ARG   254      45.022  59.868  26.043  1.00  0.00           H  
ATOM   4004  HG2 ARG   254      44.229  62.504  26.031  1.00  0.00           H  
ATOM   4005  HG3 ARG   254      45.752  62.652  25.291  1.00  0.00           H  
ATOM   4006  HD2 ARG   254      43.948  62.249  23.617  1.00  0.00           H  
ATOM   4007  HD3 ARG   254      45.178  60.945  23.624  1.00  0.00           H  
ATOM   4008  HE  ARG   254      43.418  59.598  24.088  1.00  0.00           H  
ATOM   4009 HH11 ARG   254      42.416  62.821  24.992  1.00  0.00           H  
ATOM   4010 HH12 ARG   254      40.803  62.356  25.291  1.00  0.00           H  
ATOM   4011 HH21 ARG   254      41.367  59.037  24.626  1.00  0.00           H  
ATOM   4012 HH22 ARG   254      40.230  60.353  24.973  1.00  0.00           H  
ATOM   4013  N   GLN   255      43.008  59.977  28.211  1.00  0.00           N  
ATOM   4014  CA  GLN   255      41.560  60.054  28.596  1.00  0.00           C  
ATOM   4015  C   GLN   255      41.259  60.576  30.086  1.00  0.00           C  
ATOM   4016  O   GLN   255      40.399  61.391  30.287  1.00  0.00           O  
ATOM   4017  CB  GLN   255      40.820  58.703  28.279  1.00  0.00           C  
ATOM   4018  CG  GLN   255      39.282  58.671  28.122  1.00  0.00           C  
ATOM   4019  CD  GLN   255      38.746  57.309  28.245  1.00  0.00           C  
ATOM   4020  NE2 GLN   255      37.439  57.197  28.510  1.00  0.00           N  
ATOM   4021  OE1 GLN   255      39.462  56.345  27.927  1.00  0.00           O  
ATOM   4022  H   GLN   255      43.339  59.051  27.978  1.00  0.00           H  
ATOM   4023  HA  GLN   255      41.029  60.805  28.011  1.00  0.00           H  
ATOM   4024  HB2 GLN   255      41.236  58.304  27.354  1.00  0.00           H  
ATOM   4025  HB3 GLN   255      41.259  58.063  29.044  1.00  0.00           H  
ATOM   4026  HG2 GLN   255      38.807  59.262  28.905  1.00  0.00           H  
ATOM   4027  HG3 GLN   255      39.001  59.103  27.160  1.00  0.00           H  
ATOM   4028 HE21 GLN   255      36.983  56.298  28.564  1.00  0.00           H  
ATOM   4029 HE22 GLN   255      36.819  57.994  28.571  1.00  0.00           H  
ATOM   4030  N   LEU   256      42.037  60.094  31.064  1.00  0.00           N  
ATOM   4031  CA  LEU   256      41.983  60.322  32.519  1.00  0.00           C  
ATOM   4032  C   LEU   256      42.720  61.597  32.956  1.00  0.00           C  
ATOM   4033  O   LEU   256      42.538  62.236  34.026  1.00  0.00           O  
ATOM   4034  CB  LEU   256      42.668  59.123  33.199  1.00  0.00           C  
ATOM   4035  CG  LEU   256      42.019  57.764  33.152  1.00  0.00           C  
ATOM   4036  CD1 LEU   256      42.919  56.730  33.909  1.00  0.00           C  
ATOM   4037  CD2 LEU   256      40.645  57.790  33.826  1.00  0.00           C  
ATOM   4038  H   LEU   256      42.737  59.413  30.808  1.00  0.00           H  
ATOM   4039  HA  LEU   256      40.972  60.481  32.895  1.00  0.00           H  
ATOM   4040  HB2 LEU   256      43.658  59.046  32.751  1.00  0.00           H  
ATOM   4041  HB3 LEU   256      42.908  59.363  34.235  1.00  0.00           H  
ATOM   4042  HG  LEU   256      41.924  57.502  32.098  1.00  0.00           H  
ATOM   4043 HD11 LEU   256      43.881  56.739  33.397  1.00  0.00           H  
ATOM   4044 HD12 LEU   256      43.120  57.019  34.941  1.00  0.00           H  
ATOM   4045 HD13 LEU   256      42.506  55.721  33.931  1.00  0.00           H  
ATOM   4046 HD21 LEU   256      40.051  56.898  33.631  1.00  0.00           H  
ATOM   4047 HD22 LEU   256      40.809  57.929  34.895  1.00  0.00           H  
ATOM   4048 HD23 LEU   256      40.050  58.650  33.518  1.00  0.00           H  
ATOM   4049  N   LEU   257      43.566  62.095  32.040  1.00  0.00           N  
ATOM   4050  CA  LEU   257      43.957  63.558  32.063  1.00  0.00           C  
ATOM   4051  C   LEU   257      42.794  64.564  31.629  1.00  0.00           C  
ATOM   4052  O   LEU   257      42.620  65.695  32.177  1.00  0.00           O  
ATOM   4053  CB  LEU   257      45.267  63.804  31.278  1.00  0.00           C  
ATOM   4054  CG  LEU   257      46.455  63.313  31.980  1.00  0.00           C  
ATOM   4055  CD1 LEU   257      47.585  63.174  30.968  1.00  0.00           C  
ATOM   4056  CD2 LEU   257      46.951  64.288  33.041  1.00  0.00           C  
ATOM   4057  H   LEU   257      43.737  61.593  31.181  1.00  0.00           H  
ATOM   4058  HA  LEU   257      44.220  63.819  33.088  1.00  0.00           H  
ATOM   4059  HB2 LEU   257      45.111  63.393  30.281  1.00  0.00           H  
ATOM   4060  HB3 LEU   257      45.301  64.877  31.091  1.00  0.00           H  
ATOM   4061  HG  LEU   257      46.316  62.373  32.516  1.00  0.00           H  
ATOM   4062 HD11 LEU   257      47.288  62.560  30.118  1.00  0.00           H  
ATOM   4063 HD12 LEU   257      47.867  64.160  30.598  1.00  0.00           H  
ATOM   4064 HD13 LEU   257      48.474  62.780  31.459  1.00  0.00           H  
ATOM   4065 HD21 LEU   257      47.889  63.922  33.457  1.00  0.00           H  
ATOM   4066 HD22 LEU   257      47.052  65.339  32.766  1.00  0.00           H  
ATOM   4067 HD23 LEU   257      46.280  64.204  33.894  1.00  0.00           H  
ATOM   4068  N   ASP   258      41.940  64.125  30.663  1.00  0.00           N  
ATOM   4069  CA  ASP   258      40.819  64.944  30.129  1.00  0.00           C  
ATOM   4070  C   ASP   258      39.525  64.768  31.038  1.00  0.00           C  
ATOM   4071  O   ASP   258      38.691  65.640  31.221  1.00  0.00           O  
ATOM   4072  CB  ASP   258      40.502  64.510  28.744  1.00  0.00           C  
ATOM   4073  CG  ASP   258      39.279  65.314  28.349  1.00  0.00           C  
ATOM   4074  OD1 ASP   258      39.441  66.544  28.122  1.00  0.00           O  
ATOM   4075  OD2 ASP   258      38.213  64.716  28.263  1.00  0.00           O  
ATOM   4076  H   ASP   258      42.047  63.225  30.217  1.00  0.00           H  
ATOM   4077  HA  ASP   258      41.133  65.987  30.151  1.00  0.00           H  
ATOM   4078  HB2 ASP   258      41.200  64.759  27.944  1.00  0.00           H  
ATOM   4079  HB3 ASP   258      40.443  63.428  28.629  1.00  0.00           H  
ATOM   4080  N   ARG   259      39.331  63.607  31.663  1.00  0.00           N  
ATOM   4081  CA  ARG   259      38.206  63.332  32.609  1.00  0.00           C  
ATOM   4082  C   ARG   259      38.775  62.743  33.907  1.00  0.00           C  
ATOM   4083  O   ARG   259      38.555  61.582  34.094  1.00  0.00           O  
ATOM   4084  CB  ARG   259      37.144  62.537  31.812  1.00  0.00           C  
ATOM   4085  CG  ARG   259      35.864  62.296  32.645  1.00  0.00           C  
ATOM   4086  CD  ARG   259      34.700  61.811  31.745  1.00  0.00           C  
ATOM   4087  NE  ARG   259      33.797  60.895  32.436  1.00  0.00           N  
ATOM   4088  CZ  ARG   259      33.102  59.880  31.963  1.00  0.00           C  
ATOM   4089  NH1 ARG   259      33.084  59.591  30.686  1.00  0.00           N  
ATOM   4090  NH2 ARG   259      32.414  59.167  32.773  1.00  0.00           N  
ATOM   4091  H   ARG   259      39.892  62.830  31.343  1.00  0.00           H  
ATOM   4092  HA  ARG   259      37.893  64.327  32.925  1.00  0.00           H  
ATOM   4093  HB2 ARG   259      36.832  63.109  30.939  1.00  0.00           H  
ATOM   4094  HB3 ARG   259      37.665  61.618  31.544  1.00  0.00           H  
ATOM   4095  HG2 ARG   259      36.077  61.628  33.480  1.00  0.00           H  
ATOM   4096  HG3 ARG   259      35.534  63.169  33.208  1.00  0.00           H  
ATOM   4097  HD2 ARG   259      34.158  62.685  31.384  1.00  0.00           H  
ATOM   4098  HD3 ARG   259      35.177  61.460  30.829  1.00  0.00           H  
ATOM   4099  HE  ARG   259      33.521  61.093  33.387  1.00  0.00           H  
ATOM   4100 HH11 ARG   259      33.803  59.983  30.093  1.00  0.00           H  
ATOM   4101 HH12 ARG   259      32.482  58.822  30.431  1.00  0.00           H  
ATOM   4102 HH21 ARG   259      32.434  59.333  33.769  1.00  0.00           H  
ATOM   4103 HH22 ARG   259      31.848  58.387  32.472  1.00  0.00           H  
ATOM   4104  N   PRO   260      39.304  63.485  34.891  1.00  0.00           N  
ATOM   4105  CA  PRO   260      39.622  62.980  36.256  1.00  0.00           C  
ATOM   4106  C   PRO   260      38.453  62.559  37.128  1.00  0.00           C  
ATOM   4107  O   PRO   260      38.635  61.868  38.169  1.00  0.00           O  
ATOM   4108  CB  PRO   260      40.430  64.068  36.940  1.00  0.00           C  
ATOM   4109  CG  PRO   260      40.930  64.998  35.848  1.00  0.00           C  
ATOM   4110  CD  PRO   260      39.984  64.838  34.664  1.00  0.00           C  
ATOM   4111  HA  PRO   260      40.215  62.070  36.155  1.00  0.00           H  
ATOM   4112  HB2 PRO   260      39.754  64.647  37.568  1.00  0.00           H  
ATOM   4113  HB3 PRO   260      41.286  63.689  37.498  1.00  0.00           H  
ATOM   4114  HG2 PRO   260      40.857  66.033  36.183  1.00  0.00           H  
ATOM   4115  HG3 PRO   260      41.915  64.658  35.531  1.00  0.00           H  
ATOM   4116  HD2 PRO   260      39.134  65.520  34.651  1.00  0.00           H  
ATOM   4117  HD3 PRO   260      40.398  64.904  33.658  1.00  0.00           H  
ATOM   4118  N   GLU   261      37.261  62.827  36.640  1.00  0.00           N  
ATOM   4119  CA  GLU   261      36.091  62.213  37.273  1.00  0.00           C  
ATOM   4120  C   GLU   261      35.778  60.730  36.932  1.00  0.00           C  
ATOM   4121  O   GLU   261      35.012  60.037  37.599  1.00  0.00           O  
ATOM   4122  CB  GLU   261      34.809  63.137  37.290  1.00  0.00           C  
ATOM   4123  CG  GLU   261      35.083  64.484  37.914  1.00  0.00           C  
ATOM   4124  CD  GLU   261      33.807  65.194  38.331  1.00  0.00           C  
ATOM   4125  OE1 GLU   261      33.752  65.774  39.432  1.00  0.00           O  
ATOM   4126  OE2 GLU   261      32.868  65.317  37.504  1.00  0.00           O  
ATOM   4127  H   GLU   261      37.266  63.337  35.768  1.00  0.00           H  
ATOM   4128  HA  GLU   261      36.277  62.132  38.344  1.00  0.00           H  
ATOM   4129  HB2 GLU   261      34.416  63.245  36.279  1.00  0.00           H  
ATOM   4130  HB3 GLU   261      34.039  62.604  37.850  1.00  0.00           H  
ATOM   4131  HG2 GLU   261      35.815  64.291  38.697  1.00  0.00           H  
ATOM   4132  HG3 GLU   261      35.490  65.086  37.101  1.00  0.00           H  
ATOM   4133  N   LEU   262      36.437  60.247  35.913  1.00  0.00           N  
ATOM   4134  CA  LEU   262      36.429  58.806  35.573  1.00  0.00           C  
ATOM   4135  C   LEU   262      37.323  57.895  36.456  1.00  0.00           C  
ATOM   4136  O   LEU   262      37.291  56.690  36.271  1.00  0.00           O  
ATOM   4137  CB  LEU   262      36.786  58.724  34.076  1.00  0.00           C  
ATOM   4138  CG  LEU   262      36.441  57.389  33.464  1.00  0.00           C  
ATOM   4139  CD1 LEU   262      35.038  56.979  33.839  1.00  0.00           C  
ATOM   4140  CD2 LEU   262      36.481  57.484  31.911  1.00  0.00           C  
ATOM   4141  H   LEU   262      37.007  60.912  35.411  1.00  0.00           H  
ATOM   4142  HA  LEU   262      35.379  58.553  35.723  1.00  0.00           H  
ATOM   4143  HB2 LEU   262      36.165  59.427  33.520  1.00  0.00           H  
ATOM   4144  HB3 LEU   262      37.852  58.940  34.014  1.00  0.00           H  
ATOM   4145  HG  LEU   262      37.160  56.643  33.802  1.00  0.00           H  
ATOM   4146 HD11 LEU   262      34.680  56.134  33.251  1.00  0.00           H  
ATOM   4147 HD12 LEU   262      35.030  56.708  34.895  1.00  0.00           H  
ATOM   4148 HD13 LEU   262      34.301  57.764  33.671  1.00  0.00           H  
ATOM   4149 HD21 LEU   262      37.435  57.896  31.583  1.00  0.00           H  
ATOM   4150 HD22 LEU   262      36.512  56.464  31.530  1.00  0.00           H  
ATOM   4151 HD23 LEU   262      35.683  58.126  31.538  1.00  0.00           H  
ATOM   4152  N   ILE   263      38.244  58.476  37.187  1.00  0.00           N  
ATOM   4153  CA  ILE   263      39.266  57.753  37.934  1.00  0.00           C  
ATOM   4154  C   ILE   263      38.714  56.527  38.617  1.00  0.00           C  
ATOM   4155  O   ILE   263      39.125  55.444  38.220  1.00  0.00           O  
ATOM   4156  CB  ILE   263      40.129  58.653  38.923  1.00  0.00           C  
ATOM   4157  CG1 ILE   263      40.992  59.685  38.129  1.00  0.00           C  
ATOM   4158  CG2 ILE   263      40.945  57.850  40.006  1.00  0.00           C  
ATOM   4159  CD1 ILE   263      42.247  59.010  37.472  1.00  0.00           C  
ATOM   4160  H   ILE   263      38.190  59.485  37.176  1.00  0.00           H  
ATOM   4161  HA  ILE   263      39.992  57.292  37.266  1.00  0.00           H  
ATOM   4162  HB  ILE   263      39.421  59.243  39.506  1.00  0.00           H  
ATOM   4163 HG12 ILE   263      40.397  60.201  37.375  1.00  0.00           H  
ATOM   4164 HG13 ILE   263      41.400  60.522  38.695  1.00  0.00           H  
ATOM   4165 HG21 ILE   263      41.745  58.399  40.504  1.00  0.00           H  
ATOM   4166 HG22 ILE   263      40.269  57.460  40.766  1.00  0.00           H  
ATOM   4167 HG23 ILE   263      41.392  56.938  39.607  1.00  0.00           H  
ATOM   4168 HD11 ILE   263      42.080  58.321  36.644  1.00  0.00           H  
ATOM   4169 HD12 ILE   263      42.744  59.825  36.946  1.00  0.00           H  
ATOM   4170 HD13 ILE   263      42.947  58.631  38.218  1.00  0.00           H  
ATOM   4171  N   PRO   264      37.702  56.683  39.534  1.00  0.00           N  
ATOM   4172  CA  PRO   264      37.194  55.546  40.281  1.00  0.00           C  
ATOM   4173  C   PRO   264      36.471  54.445  39.498  1.00  0.00           C  
ATOM   4174  O   PRO   264      36.862  53.229  39.700  1.00  0.00           O  
ATOM   4175  CB  PRO   264      36.253  56.146  41.366  1.00  0.00           C  
ATOM   4176  CG  PRO   264      35.909  57.553  40.805  1.00  0.00           C  
ATOM   4177  CD  PRO   264      37.182  57.903  40.108  1.00  0.00           C  
ATOM   4178  HA  PRO   264      37.961  55.104  40.918  1.00  0.00           H  
ATOM   4179  HB2 PRO   264      35.314  55.601  41.460  1.00  0.00           H  
ATOM   4180  HB3 PRO   264      36.648  56.305  42.369  1.00  0.00           H  
ATOM   4181  HG2 PRO   264      35.105  57.564  40.068  1.00  0.00           H  
ATOM   4182  HG3 PRO   264      35.756  58.171  41.689  1.00  0.00           H  
ATOM   4183  HD2 PRO   264      37.038  58.571  39.258  1.00  0.00           H  
ATOM   4184  HD3 PRO   264      38.004  58.181  40.768  1.00  0.00           H  
ATOM   4185  N   SER   265      35.633  54.729  38.457  1.00  0.00           N  
ATOM   4186  CA  SER   265      35.274  53.670  37.461  1.00  0.00           C  
ATOM   4187  C   SER   265      36.457  53.108  36.681  1.00  0.00           C  
ATOM   4188  O   SER   265      36.556  51.898  36.507  1.00  0.00           O  
ATOM   4189  CB  SER   265      34.190  54.267  36.530  1.00  0.00           C  
ATOM   4190  OG  SER   265      34.003  53.419  35.455  1.00  0.00           O  
ATOM   4191  H   SER   265      35.322  55.676  38.299  1.00  0.00           H  
ATOM   4192  HA  SER   265      34.813  52.791  37.908  1.00  0.00           H  
ATOM   4193  HB2 SER   265      33.290  54.258  37.146  1.00  0.00           H  
ATOM   4194  HB3 SER   265      34.532  55.267  36.265  1.00  0.00           H  
ATOM   4195  HG  SER   265      34.432  53.706  34.646  1.00  0.00           H  
ATOM   4196  N   ALA   266      37.413  53.892  36.231  1.00  0.00           N  
ATOM   4197  CA  ALA   266      38.531  53.422  35.405  1.00  0.00           C  
ATOM   4198  C   ALA   266      39.403  52.430  36.225  1.00  0.00           C  
ATOM   4199  O   ALA   266      39.584  51.209  35.905  1.00  0.00           O  
ATOM   4200  CB  ALA   266      39.419  54.611  34.931  1.00  0.00           C  
ATOM   4201  H   ALA   266      37.348  54.894  36.345  1.00  0.00           H  
ATOM   4202  HA  ALA   266      38.130  52.974  34.497  1.00  0.00           H  
ATOM   4203  HB1 ALA   266      38.791  55.191  34.255  1.00  0.00           H  
ATOM   4204  HB2 ALA   266      39.749  55.283  35.723  1.00  0.00           H  
ATOM   4205  HB3 ALA   266      40.242  54.249  34.313  1.00  0.00           H  
ATOM   4206  N   VAL   267      39.745  52.768  37.461  1.00  0.00           N  
ATOM   4207  CA  VAL   267      40.439  51.899  38.419  1.00  0.00           C  
ATOM   4208  C   VAL   267      39.612  50.611  38.703  1.00  0.00           C  
ATOM   4209  O   VAL   267      40.217  49.565  38.995  1.00  0.00           O  
ATOM   4210  CB  VAL   267      40.833  52.591  39.751  1.00  0.00           C  
ATOM   4211  CG1 VAL   267      41.586  51.662  40.687  1.00  0.00           C  
ATOM   4212  CG2 VAL   267      41.659  53.808  39.301  1.00  0.00           C  
ATOM   4213  H   VAL   267      39.470  53.681  37.793  1.00  0.00           H  
ATOM   4214  HA  VAL   267      41.377  51.593  37.955  1.00  0.00           H  
ATOM   4215  HB  VAL   267      39.925  52.866  40.287  1.00  0.00           H  
ATOM   4216 HG11 VAL   267      42.541  51.309  40.297  1.00  0.00           H  
ATOM   4217 HG12 VAL   267      41.760  52.062  41.686  1.00  0.00           H  
ATOM   4218 HG13 VAL   267      40.951  50.785  40.817  1.00  0.00           H  
ATOM   4219 HG21 VAL   267      42.528  53.518  38.708  1.00  0.00           H  
ATOM   4220 HG22 VAL   267      41.058  54.549  38.773  1.00  0.00           H  
ATOM   4221 HG23 VAL   267      41.975  54.342  40.197  1.00  0.00           H  
ATOM   4222  N   GLU   268      38.273  50.637  38.690  1.00  0.00           N  
ATOM   4223  CA  GLU   268      37.407  49.431  38.888  1.00  0.00           C  
ATOM   4224  C   GLU   268      37.349  48.626  37.621  1.00  0.00           C  
ATOM   4225  O   GLU   268      37.323  47.429  37.777  1.00  0.00           O  
ATOM   4226  CB  GLU   268      35.987  49.970  39.305  1.00  0.00           C  
ATOM   4227  CG  GLU   268      35.105  48.841  39.666  1.00  0.00           C  
ATOM   4228  CD  GLU   268      34.062  49.264  40.656  1.00  0.00           C  
ATOM   4229  OE1 GLU   268      34.096  48.856  41.824  1.00  0.00           O  
ATOM   4230  OE2 GLU   268      33.265  50.201  40.349  1.00  0.00           O  
ATOM   4231  H   GLU   268      37.831  51.514  38.456  1.00  0.00           H  
ATOM   4232  HA  GLU   268      37.612  48.787  39.743  1.00  0.00           H  
ATOM   4233  HB2 GLU   268      36.099  50.563  40.212  1.00  0.00           H  
ATOM   4234  HB3 GLU   268      35.504  50.584  38.544  1.00  0.00           H  
ATOM   4235  HG2 GLU   268      34.596  48.356  38.832  1.00  0.00           H  
ATOM   4236  HG3 GLU   268      35.679  48.054  40.157  1.00  0.00           H  
ATOM   4237  N   GLU   269      37.282  49.194  36.407  1.00  0.00           N  
ATOM   4238  CA  GLU   269      37.367  48.326  35.199  1.00  0.00           C  
ATOM   4239  C   GLU   269      38.750  47.669  35.212  1.00  0.00           C  
ATOM   4240  O   GLU   269      38.797  46.431  34.866  1.00  0.00           O  
ATOM   4241  CB  GLU   269      37.128  49.065  33.872  1.00  0.00           C  
ATOM   4242  CG  GLU   269      37.257  48.249  32.617  1.00  0.00           C  
ATOM   4243  CD  GLU   269      36.157  47.151  32.419  1.00  0.00           C  
ATOM   4244  OE1 GLU   269      35.632  46.604  33.414  1.00  0.00           O  
ATOM   4245  OE2 GLU   269      35.787  46.917  31.212  1.00  0.00           O  
ATOM   4246  H   GLU   269      37.502  50.180  36.438  1.00  0.00           H  
ATOM   4247  HA  GLU   269      36.696  47.477  35.326  1.00  0.00           H  
ATOM   4248  HB2 GLU   269      36.088  49.373  33.980  1.00  0.00           H  
ATOM   4249  HB3 GLU   269      37.773  49.943  33.825  1.00  0.00           H  
ATOM   4250  HG2 GLU   269      37.133  49.014  31.851  1.00  0.00           H  
ATOM   4251  HG3 GLU   269      38.239  47.780  32.555  1.00  0.00           H  
ATOM   4252  N   LEU   270      39.834  48.348  35.632  1.00  0.00           N  
ATOM   4253  CA  LEU   270      41.177  47.792  35.674  1.00  0.00           C  
ATOM   4254  C   LEU   270      41.286  46.688  36.726  1.00  0.00           C  
ATOM   4255  O   LEU   270      41.911  45.666  36.450  1.00  0.00           O  
ATOM   4256  CB  LEU   270      42.266  48.921  35.856  1.00  0.00           C  
ATOM   4257  CG  LEU   270      42.985  49.499  34.616  1.00  0.00           C  
ATOM   4258  CD1 LEU   270      42.048  50.150  33.652  1.00  0.00           C  
ATOM   4259  CD2 LEU   270      44.114  50.479  34.990  1.00  0.00           C  
ATOM   4260  H   LEU   270      39.679  49.336  35.771  1.00  0.00           H  
ATOM   4261  HA  LEU   270      41.405  47.359  34.700  1.00  0.00           H  
ATOM   4262  HB2 LEU   270      41.838  49.674  36.517  1.00  0.00           H  
ATOM   4263  HB3 LEU   270      43.065  48.461  36.437  1.00  0.00           H  
ATOM   4264  HG  LEU   270      43.384  48.651  34.061  1.00  0.00           H  
ATOM   4265 HD11 LEU   270      42.579  50.638  32.834  1.00  0.00           H  
ATOM   4266 HD12 LEU   270      41.420  49.370  33.222  1.00  0.00           H  
ATOM   4267 HD13 LEU   270      41.433  50.894  34.160  1.00  0.00           H  
ATOM   4268 HD21 LEU   270      43.579  51.329  35.413  1.00  0.00           H  
ATOM   4269 HD22 LEU   270      44.711  50.053  35.796  1.00  0.00           H  
ATOM   4270 HD23 LEU   270      44.729  50.898  34.194  1.00  0.00           H  
ATOM   4271  N   THR   271      40.607  46.893  37.815  1.00  0.00           N  
ATOM   4272  CA  THR   271      40.393  45.827  38.877  1.00  0.00           C  
ATOM   4273  C   THR   271      39.491  44.685  38.435  1.00  0.00           C  
ATOM   4274  O   THR   271      39.787  43.547  38.790  1.00  0.00           O  
ATOM   4275  CB  THR   271      39.957  46.484  40.202  1.00  0.00           C  
ATOM   4276  CG2 THR   271      39.724  45.463  41.364  1.00  0.00           C  
ATOM   4277  OG1 THR   271      40.779  47.470  40.704  1.00  0.00           O  
ATOM   4278  H   THR   271      40.225  47.823  37.914  1.00  0.00           H  
ATOM   4279  HA  THR   271      41.400  45.414  38.937  1.00  0.00           H  
ATOM   4280  HB  THR   271      38.981  46.929  40.005  1.00  0.00           H  
ATOM   4281  HG1 THR   271      40.689  48.229  40.122  1.00  0.00           H  
ATOM   4282 HG21 THR   271      39.433  46.017  42.256  1.00  0.00           H  
ATOM   4283 HG22 THR   271      38.889  44.890  40.958  1.00  0.00           H  
ATOM   4284 HG23 THR   271      40.675  44.968  41.563  1.00  0.00           H  
ATOM   4285  N   ARG   272      38.468  44.904  37.635  1.00  0.00           N  
ATOM   4286  CA  ARG   272      37.817  43.847  36.829  1.00  0.00           C  
ATOM   4287  C   ARG   272      38.661  43.148  35.728  1.00  0.00           C  
ATOM   4288  O   ARG   272      38.574  41.895  35.580  1.00  0.00           O  
ATOM   4289  CB  ARG   272      36.628  44.519  36.266  1.00  0.00           C  
ATOM   4290  CG  ARG   272      35.458  43.654  35.725  1.00  0.00           C  
ATOM   4291  CD  ARG   272      35.674  42.905  34.439  1.00  0.00           C  
ATOM   4292  NE  ARG   272      35.942  43.786  33.264  1.00  0.00           N  
ATOM   4293  CZ  ARG   272      36.473  43.486  32.083  1.00  0.00           C  
ATOM   4294  NH1 ARG   272      36.891  42.271  31.897  1.00  0.00           N  
ATOM   4295  NH2 ARG   272      36.582  44.301  31.085  1.00  0.00           N  
ATOM   4296  H   ARG   272      38.260  45.864  37.399  1.00  0.00           H  
ATOM   4297  HA  ARG   272      37.531  43.027  37.487  1.00  0.00           H  
ATOM   4298  HB2 ARG   272      36.187  45.112  37.068  1.00  0.00           H  
ATOM   4299  HB3 ARG   272      36.973  45.218  35.504  1.00  0.00           H  
ATOM   4300  HG2 ARG   272      35.173  42.889  36.448  1.00  0.00           H  
ATOM   4301  HG3 ARG   272      34.553  44.244  35.581  1.00  0.00           H  
ATOM   4302  HD2 ARG   272      36.474  42.171  34.533  1.00  0.00           H  
ATOM   4303  HD3 ARG   272      34.836  42.248  34.205  1.00  0.00           H  
ATOM   4304  HE  ARG   272      35.708  44.763  33.373  1.00  0.00           H  
ATOM   4305 HH11 ARG   272      36.688  41.591  32.615  1.00  0.00           H  
ATOM   4306 HH12 ARG   272      37.254  41.947  31.012  1.00  0.00           H  
ATOM   4307 HH21 ARG   272      36.371  45.272  31.270  1.00  0.00           H  
ATOM   4308 HH22 ARG   272      37.047  44.012  30.236  1.00  0.00           H  
ATOM   4309  N   TRP   273      39.544  43.803  35.001  1.00  0.00           N  
ATOM   4310  CA  TRP   273      40.241  43.184  33.902  1.00  0.00           C  
ATOM   4311  C   TRP   273      41.464  42.448  34.327  1.00  0.00           C  
ATOM   4312  O   TRP   273      41.957  41.550  33.609  1.00  0.00           O  
ATOM   4313  CB  TRP   273      40.421  44.084  32.690  1.00  0.00           C  
ATOM   4314  CG  TRP   273      40.951  43.564  31.385  1.00  0.00           C  
ATOM   4315  CD1 TRP   273      40.304  43.192  30.235  1.00  0.00           C  
ATOM   4316  CD2 TRP   273      42.357  43.471  31.068  1.00  0.00           C  
ATOM   4317  CE2 TRP   273      42.509  43.039  29.697  1.00  0.00           C  
ATOM   4318  CE3 TRP   273      43.531  43.779  31.822  1.00  0.00           C  
ATOM   4319  NE1 TRP   273      41.209  42.926  29.219  1.00  0.00           N  
ATOM   4320  CZ2 TRP   273      43.766  42.872  29.088  1.00  0.00           C  
ATOM   4321  CZ3 TRP   273      44.789  43.636  31.188  1.00  0.00           C  
ATOM   4322  CH2 TRP   273      44.890  43.172  29.842  1.00  0.00           C  
ATOM   4323  H   TRP   273      39.634  44.803  35.115  1.00  0.00           H  
ATOM   4324  HA  TRP   273      39.592  42.350  33.637  1.00  0.00           H  
ATOM   4325  HB2 TRP   273      39.488  44.619  32.517  1.00  0.00           H  
ATOM   4326  HB3 TRP   273      41.179  44.815  32.970  1.00  0.00           H  
ATOM   4327  HD1 TRP   273      39.235  43.119  30.095  1.00  0.00           H  
ATOM   4328  HE1 TRP   273      40.998  42.741  28.249  1.00  0.00           H  
ATOM   4329  HE3 TRP   273      43.390  44.097  32.844  1.00  0.00           H  
ATOM   4330  HZ2 TRP   273      43.823  42.497  28.076  1.00  0.00           H  
ATOM   4331  HZ3 TRP   273      45.627  43.982  31.776  1.00  0.00           H  
ATOM   4332  HH2 TRP   273      45.832  43.110  29.316  1.00  0.00           H  
ATOM   4333  N   VAL   274      42.164  43.024  35.322  1.00  0.00           N  
ATOM   4334  CA  VAL   274      43.456  42.457  35.734  1.00  0.00           C  
ATOM   4335  C   VAL   274      43.395  40.932  36.055  1.00  0.00           C  
ATOM   4336  O   VAL   274      42.518  40.670  36.904  1.00  0.00           O  
ATOM   4337  CB  VAL   274      44.124  43.293  36.795  1.00  0.00           C  
ATOM   4338  CG1 VAL   274      43.545  43.216  38.271  1.00  0.00           C  
ATOM   4339  CG2 VAL   274      45.605  42.922  36.784  1.00  0.00           C  
ATOM   4340  H   VAL   274      41.737  43.775  35.846  1.00  0.00           H  
ATOM   4341  HA  VAL   274      44.137  42.532  34.886  1.00  0.00           H  
ATOM   4342  HB  VAL   274      43.973  44.295  36.394  1.00  0.00           H  
ATOM   4343 HG11 VAL   274      43.748  44.053  38.939  1.00  0.00           H  
ATOM   4344 HG12 VAL   274      42.471  43.060  38.175  1.00  0.00           H  
ATOM   4345 HG13 VAL   274      43.949  42.398  38.867  1.00  0.00           H  
ATOM   4346 HG21 VAL   274      45.701  41.900  37.149  1.00  0.00           H  
ATOM   4347 HG22 VAL   274      45.905  43.022  35.741  1.00  0.00           H  
ATOM   4348 HG23 VAL   274      46.044  43.647  37.468  1.00  0.00           H  
ATOM   4349  N   PRO   275      44.152  40.064  35.531  1.00  0.00           N  
ATOM   4350  CA  PRO   275      44.101  38.699  35.931  1.00  0.00           C  
ATOM   4351  C   PRO   275      44.997  38.550  37.126  1.00  0.00           C  
ATOM   4352  O   PRO   275      46.203  38.527  37.017  1.00  0.00           O  
ATOM   4353  CB  PRO   275      44.587  37.855  34.693  1.00  0.00           C  
ATOM   4354  CG  PRO   275      45.355  38.753  33.799  1.00  0.00           C  
ATOM   4355  CD  PRO   275      45.017  40.206  34.379  1.00  0.00           C  
ATOM   4356  HA  PRO   275      43.105  38.334  36.182  1.00  0.00           H  
ATOM   4357  HB2 PRO   275      45.127  36.984  35.065  1.00  0.00           H  
ATOM   4358  HB3 PRO   275      43.719  37.503  34.136  1.00  0.00           H  
ATOM   4359  HG2 PRO   275      46.419  38.580  33.956  1.00  0.00           H  
ATOM   4360  HG3 PRO   275      45.035  38.638  32.763  1.00  0.00           H  
ATOM   4361  HD2 PRO   275      45.968  40.603  34.735  1.00  0.00           H  
ATOM   4362  HD3 PRO   275      44.613  40.854  33.602  1.00  0.00           H  
ATOM   4363  N   LEU   276      44.328  38.781  38.295  1.00  0.00           N  
ATOM   4364  CA  LEU   276      44.967  39.337  39.501  1.00  0.00           C  
ATOM   4365  C   LEU   276      46.001  38.342  40.066  1.00  0.00           C  
ATOM   4366  O   LEU   276      45.707  37.160  40.357  1.00  0.00           O  
ATOM   4367  CB  LEU   276      43.956  39.687  40.500  1.00  0.00           C  
ATOM   4368  CG  LEU   276      44.491  40.493  41.715  1.00  0.00           C  
ATOM   4369  CD1 LEU   276      43.270  41.144  42.415  1.00  0.00           C  
ATOM   4370  CD2 LEU   276      45.177  39.616  42.821  1.00  0.00           C  
ATOM   4371  H   LEU   276      43.323  38.878  38.291  1.00  0.00           H  
ATOM   4372  HA  LEU   276      45.450  40.297  39.317  1.00  0.00           H  
ATOM   4373  HB2 LEU   276      43.312  40.398  39.982  1.00  0.00           H  
ATOM   4374  HB3 LEU   276      43.424  38.790  40.816  1.00  0.00           H  
ATOM   4375  HG  LEU   276      45.025  41.357  41.319  1.00  0.00           H  
ATOM   4376 HD11 LEU   276      43.548  41.632  43.349  1.00  0.00           H  
ATOM   4377 HD12 LEU   276      42.837  41.972  41.855  1.00  0.00           H  
ATOM   4378 HD13 LEU   276      42.542  40.336  42.486  1.00  0.00           H  
ATOM   4379 HD21 LEU   276      44.519  38.798  43.117  1.00  0.00           H  
ATOM   4380 HD22 LEU   276      46.172  39.369  42.453  1.00  0.00           H  
ATOM   4381 HD23 LEU   276      45.316  40.270  43.682  1.00  0.00           H  
ATOM   4382  N   GLY   277      47.253  38.677  40.263  1.00  0.00           N  
ATOM   4383  CA  GLY   277      48.209  37.890  41.088  1.00  0.00           C  
ATOM   4384  C   GLY   277      48.536  36.469  40.568  1.00  0.00           C  
ATOM   4385  O   GLY   277      48.697  36.195  39.370  1.00  0.00           O  
ATOM   4386  H   GLY   277      47.443  39.656  40.104  1.00  0.00           H  
ATOM   4387  HA2 GLY   277      49.100  38.510  41.186  1.00  0.00           H  
ATOM   4388  HA3 GLY   277      47.708  37.891  42.056  1.00  0.00           H  
ATOM   4389  N   VAL   278      48.628  35.478  41.456  1.00  0.00           N  
ATOM   4390  CA  VAL   278      48.610  34.024  41.213  1.00  0.00           C  
ATOM   4391  C   VAL   278      47.266  33.432  40.860  1.00  0.00           C  
ATOM   4392  O   VAL   278      47.088  32.239  40.825  1.00  0.00           O  
ATOM   4393  CB  VAL   278      49.307  33.273  42.348  1.00  0.00           C  
ATOM   4394  CG1 VAL   278      50.789  33.520  42.250  1.00  0.00           C  
ATOM   4395  CG2 VAL   278      48.724  33.534  43.770  1.00  0.00           C  
ATOM   4396  H   VAL   278      48.546  35.798  42.410  1.00  0.00           H  
ATOM   4397  HA  VAL   278      49.288  33.834  40.381  1.00  0.00           H  
ATOM   4398  HB  VAL   278      49.156  32.207  42.176  1.00  0.00           H  
ATOM   4399 HG11 VAL   278      51.281  33.040  43.096  1.00  0.00           H  
ATOM   4400 HG12 VAL   278      51.094  33.169  41.263  1.00  0.00           H  
ATOM   4401 HG13 VAL   278      50.867  34.581  42.485  1.00  0.00           H  
ATOM   4402 HG21 VAL   278      48.939  34.530  44.158  1.00  0.00           H  
ATOM   4403 HG22 VAL   278      47.643  33.457  43.651  1.00  0.00           H  
ATOM   4404 HG23 VAL   278      49.124  32.878  44.542  1.00  0.00           H  
ATOM   4405  N   GLY   279      46.336  34.300  40.644  1.00  0.00           N  
ATOM   4406  CA  GLY   279      45.080  33.882  40.001  1.00  0.00           C  
ATOM   4407  C   GLY   279      44.119  33.146  40.964  1.00  0.00           C  
ATOM   4408  O   GLY   279      43.163  32.492  40.445  1.00  0.00           O  
ATOM   4409  H   GLY   279      46.480  35.282  40.829  1.00  0.00           H  
ATOM   4410  HA2 GLY   279      44.612  34.766  39.566  1.00  0.00           H  
ATOM   4411  HA3 GLY   279      45.115  33.072  39.272  1.00  0.00           H  
ATOM   4412  N   THR   280      44.330  33.224  42.325  1.00  0.00           N  
ATOM   4413  CA  THR   280      43.572  32.480  43.340  1.00  0.00           C  
ATOM   4414  C   THR   280      43.363  33.255  44.644  1.00  0.00           C  
ATOM   4415  O   THR   280      44.003  34.310  44.944  1.00  0.00           O  
ATOM   4416  CB  THR   280      44.150  31.076  43.563  1.00  0.00           C  
ATOM   4417  CG2 THR   280      45.586  31.118  43.994  1.00  0.00           C  
ATOM   4418  OG1 THR   280      43.390  30.364  44.481  1.00  0.00           O  
ATOM   4419  H   THR   280      45.096  33.822  42.601  1.00  0.00           H  
ATOM   4420  HA  THR   280      42.565  32.266  42.982  1.00  0.00           H  
ATOM   4421  HB  THR   280      44.022  30.525  42.631  1.00  0.00           H  
ATOM   4422  HG1 THR   280      43.784  30.572  45.331  1.00  0.00           H  
ATOM   4423 HG21 THR   280      46.178  31.791  43.375  1.00  0.00           H  
ATOM   4424 HG22 THR   280      45.749  31.484  45.008  1.00  0.00           H  
ATOM   4425 HG23 THR   280      46.138  30.181  43.924  1.00  0.00           H  
ATOM   4426  N   ALA   281      42.396  32.814  45.426  1.00  0.00           N  
ATOM   4427  CA  ALA   281      42.258  33.054  46.825  1.00  0.00           C  
ATOM   4428  C   ALA   281      43.362  32.190  47.469  1.00  0.00           C  
ATOM   4429  O   ALA   281      43.866  31.205  46.868  1.00  0.00           O  
ATOM   4430  CB  ALA   281      40.885  32.558  47.280  1.00  0.00           C  
ATOM   4431  H   ALA   281      41.832  32.082  45.017  1.00  0.00           H  
ATOM   4432  HA  ALA   281      42.291  34.129  47.002  1.00  0.00           H  
ATOM   4433  HB1 ALA   281      40.691  32.877  48.304  1.00  0.00           H  
ATOM   4434  HB2 ALA   281      40.064  32.938  46.671  1.00  0.00           H  
ATOM   4435  HB3 ALA   281      40.984  31.474  47.340  1.00  0.00           H  
ATOM   4436  N   PHE   282      43.615  32.288  48.759  1.00  0.00           N  
ATOM   4437  CA  PHE   282      44.151  31.184  49.553  1.00  0.00           C  
ATOM   4438  C   PHE   282      43.325  29.891  49.708  1.00  0.00           C  
ATOM   4439  O   PHE   282      42.137  29.989  49.841  1.00  0.00           O  
ATOM   4440  CB  PHE   282      44.629  31.615  50.947  1.00  0.00           C  
ATOM   4441  CG  PHE   282      45.899  32.509  51.018  1.00  0.00           C  
ATOM   4442  CD1 PHE   282      45.859  33.807  50.457  1.00  0.00           C  
ATOM   4443  CD2 PHE   282      47.112  32.013  51.522  1.00  0.00           C  
ATOM   4444  CE1 PHE   282      47.026  34.602  50.412  1.00  0.00           C  
ATOM   4445  CE2 PHE   282      48.219  32.861  51.648  1.00  0.00           C  
ATOM   4446  CZ  PHE   282      48.226  34.117  51.041  1.00  0.00           C  
ATOM   4447  H   PHE   282      43.317  33.062  49.336  1.00  0.00           H  
ATOM   4448  HA  PHE   282      45.111  31.009  49.067  1.00  0.00           H  
ATOM   4449  HB2 PHE   282      43.826  32.258  51.311  1.00  0.00           H  
ATOM   4450  HB3 PHE   282      44.830  30.725  51.546  1.00  0.00           H  
ATOM   4451  HD1 PHE   282      44.977  34.260  50.029  1.00  0.00           H  
ATOM   4452  HD2 PHE   282      47.192  31.043  51.990  1.00  0.00           H  
ATOM   4453  HE1 PHE   282      46.957  35.630  50.086  1.00  0.00           H  
ATOM   4454  HE2 PHE   282      49.091  32.460  52.142  1.00  0.00           H  
ATOM   4455  HZ  PHE   282      49.055  34.808  51.076  1.00  0.00           H  
ATOM   4456  N   PRO   283      43.928  28.676  49.636  1.00  0.00           N  
ATOM   4457  CA  PRO   283      43.213  27.448  49.843  1.00  0.00           C  
ATOM   4458  C   PRO   283      42.456  27.402  51.126  1.00  0.00           C  
ATOM   4459  O   PRO   283      42.875  27.866  52.161  1.00  0.00           O  
ATOM   4460  CB  PRO   283      44.228  26.291  49.768  1.00  0.00           C  
ATOM   4461  CG  PRO   283      45.429  26.965  50.367  1.00  0.00           C  
ATOM   4462  CD  PRO   283      45.322  28.366  49.628  1.00  0.00           C  
ATOM   4463  HA  PRO   283      42.442  27.315  49.084  1.00  0.00           H  
ATOM   4464  HB2 PRO   283      43.905  25.392  50.294  1.00  0.00           H  
ATOM   4465  HB3 PRO   283      44.391  26.062  48.714  1.00  0.00           H  
ATOM   4466  HG2 PRO   283      45.283  27.032  51.445  1.00  0.00           H  
ATOM   4467  HG3 PRO   283      46.396  26.485  50.214  1.00  0.00           H  
ATOM   4468  HD2 PRO   283      45.904  29.125  50.151  1.00  0.00           H  
ATOM   4469  HD3 PRO   283      45.715  28.273  48.616  1.00  0.00           H  
ATOM   4470  N   ARG   284      41.274  26.772  51.240  1.00  0.00           N  
ATOM   4471  CA  ARG   284      40.547  26.381  52.472  1.00  0.00           C  
ATOM   4472  C   ARG   284      40.383  24.867  52.478  1.00  0.00           C  
ATOM   4473  O   ARG   284      40.077  24.250  51.415  1.00  0.00           O  
ATOM   4474  CB  ARG   284      39.168  27.021  52.396  1.00  0.00           C  
ATOM   4475  CG  ARG   284      38.946  28.383  52.943  1.00  0.00           C  
ATOM   4476  CD  ARG   284      39.579  29.481  52.050  1.00  0.00           C  
ATOM   4477  NE  ARG   284      39.383  30.809  52.651  1.00  0.00           N  
ATOM   4478  CZ  ARG   284      39.886  31.941  52.174  1.00  0.00           C  
ATOM   4479  NH1 ARG   284      40.684  31.931  51.170  1.00  0.00           N  
ATOM   4480  NH2 ARG   284      39.617  33.096  52.743  1.00  0.00           N  
ATOM   4481  H   ARG   284      40.879  26.393  50.391  1.00  0.00           H  
ATOM   4482  HA  ARG   284      41.066  26.684  53.381  1.00  0.00           H  
ATOM   4483  HB2 ARG   284      38.843  27.003  51.356  1.00  0.00           H  
ATOM   4484  HB3 ARG   284      38.476  26.462  53.026  1.00  0.00           H  
ATOM   4485  HG2 ARG   284      37.861  28.438  53.034  1.00  0.00           H  
ATOM   4486  HG3 ARG   284      39.369  28.485  53.942  1.00  0.00           H  
ATOM   4487  HD2 ARG   284      40.610  29.357  51.722  1.00  0.00           H  
ATOM   4488  HD3 ARG   284      38.884  29.421  51.212  1.00  0.00           H  
ATOM   4489  HE  ARG   284      38.683  30.897  53.375  1.00  0.00           H  
ATOM   4490 HH11 ARG   284      40.819  31.089  50.628  1.00  0.00           H  
ATOM   4491 HH12 ARG   284      41.125  32.796  50.896  1.00  0.00           H  
ATOM   4492 HH21 ARG   284      39.047  33.024  53.574  1.00  0.00           H  
ATOM   4493 HH22 ARG   284      39.874  33.983  52.335  1.00  0.00           H  
ATOM   4494  N   TYR   285      40.584  24.310  53.648  1.00  0.00           N  
ATOM   4495  CA  TYR   285      40.296  22.940  53.999  1.00  0.00           C  
ATOM   4496  C   TYR   285      38.830  22.738  54.062  1.00  0.00           C  
ATOM   4497  O   TYR   285      38.225  23.455  54.869  1.00  0.00           O  
ATOM   4498  CB  TYR   285      41.086  22.437  55.193  1.00  0.00           C  
ATOM   4499  CG  TYR   285      42.604  22.465  55.058  1.00  0.00           C  
ATOM   4500  CD1 TYR   285      43.301  21.343  54.689  1.00  0.00           C  
ATOM   4501  CD2 TYR   285      43.267  23.691  55.147  1.00  0.00           C  
ATOM   4502  CE1 TYR   285      44.693  21.286  54.454  1.00  0.00           C  
ATOM   4503  CE2 TYR   285      44.671  23.671  55.007  1.00  0.00           C  
ATOM   4504  CZ  TYR   285      45.403  22.471  54.710  1.00  0.00           C  
ATOM   4505  OH  TYR   285      46.752  22.417  54.689  1.00  0.00           O  
ATOM   4506  H   TYR   285      40.722  24.905  54.453  1.00  0.00           H  
ATOM   4507  HA  TYR   285      40.555  22.288  53.164  1.00  0.00           H  
ATOM   4508  HB2 TYR   285      40.826  23.138  55.986  1.00  0.00           H  
ATOM   4509  HB3 TYR   285      40.749  21.476  55.581  1.00  0.00           H  
ATOM   4510  HD1 TYR   285      42.740  20.493  54.331  1.00  0.00           H  
ATOM   4511  HD2 TYR   285      42.778  24.624  55.391  1.00  0.00           H  
ATOM   4512  HE1 TYR   285      45.158  20.369  54.125  1.00  0.00           H  
ATOM   4513  HE2 TYR   285      45.168  24.617  55.160  1.00  0.00           H  
ATOM   4514  HH  TYR   285      47.101  21.611  54.302  1.00  0.00           H  
ATOM   4515  N   ALA   286      38.308  21.652  53.472  1.00  0.00           N  
ATOM   4516  CA  ALA   286      36.959  21.192  53.707  1.00  0.00           C  
ATOM   4517  C   ALA   286      36.714  20.731  55.155  1.00  0.00           C  
ATOM   4518  O   ALA   286      37.686  20.320  55.833  1.00  0.00           O  
ATOM   4519  CB  ALA   286      36.501  20.166  52.648  1.00  0.00           C  
ATOM   4520  H   ALA   286      38.897  21.189  52.794  1.00  0.00           H  
ATOM   4521  HA  ALA   286      36.281  22.024  53.523  1.00  0.00           H  
ATOM   4522  HB1 ALA   286      36.969  19.204  52.859  1.00  0.00           H  
ATOM   4523  HB2 ALA   286      35.423  20.004  52.614  1.00  0.00           H  
ATOM   4524  HB3 ALA   286      36.797  20.550  51.673  1.00  0.00           H  
ATOM   4525  N   VAL   287      35.488  20.869  55.701  1.00  0.00           N  
ATOM   4526  CA  VAL   287      35.052  20.322  57.040  1.00  0.00           C  
ATOM   4527  C   VAL   287      33.717  19.503  56.889  1.00  0.00           C  
ATOM   4528  O   VAL   287      33.180  18.968  57.832  1.00  0.00           O  
ATOM   4529  CB  VAL   287      34.829  21.408  58.188  1.00  0.00           C  
ATOM   4530  CG1 VAL   287      36.148  22.213  58.400  1.00  0.00           C  
ATOM   4531  CG2 VAL   287      33.621  22.375  58.009  1.00  0.00           C  
ATOM   4532  H   VAL   287      34.765  21.383  55.219  1.00  0.00           H  
ATOM   4533  HA  VAL   287      35.819  19.678  57.472  1.00  0.00           H  
ATOM   4534  HB  VAL   287      34.768  20.833  59.112  1.00  0.00           H  
ATOM   4535 HG11 VAL   287      36.279  22.969  57.626  1.00  0.00           H  
ATOM   4536 HG12 VAL   287      36.050  22.716  59.361  1.00  0.00           H  
ATOM   4537 HG13 VAL   287      36.924  21.447  58.374  1.00  0.00           H  
ATOM   4538 HG21 VAL   287      33.649  23.090  58.830  1.00  0.00           H  
ATOM   4539 HG22 VAL   287      33.839  22.834  57.044  1.00  0.00           H  
ATOM   4540 HG23 VAL   287      32.654  21.873  57.955  1.00  0.00           H  
ATOM   4541  N   GLU   288      33.220  19.317  55.626  1.00  0.00           N  
ATOM   4542  CA  GLU   288      32.036  18.459  55.325  1.00  0.00           C  
ATOM   4543  C   GLU   288      32.316  17.896  53.925  1.00  0.00           C  
ATOM   4544  O   GLU   288      32.997  18.553  53.117  1.00  0.00           O  
ATOM   4545  CB  GLU   288      30.731  19.242  55.408  1.00  0.00           C  
ATOM   4546  CG  GLU   288      29.433  18.442  55.207  1.00  0.00           C  
ATOM   4547  CD  GLU   288      28.180  19.201  55.500  1.00  0.00           C  
ATOM   4548  OE1 GLU   288      27.195  18.994  54.774  1.00  0.00           O  
ATOM   4549  OE2 GLU   288      28.080  19.950  56.500  1.00  0.00           O  
ATOM   4550  H   GLU   288      33.645  19.743  54.815  1.00  0.00           H  
ATOM   4551  HA  GLU   288      31.949  17.569  55.949  1.00  0.00           H  
ATOM   4552  HB2 GLU   288      30.657  19.830  56.322  1.00  0.00           H  
ATOM   4553  HB3 GLU   288      30.792  20.022  54.649  1.00  0.00           H  
ATOM   4554  HG2 GLU   288      29.424  17.995  54.213  1.00  0.00           H  
ATOM   4555  HG3 GLU   288      29.552  17.571  55.851  1.00  0.00           H  
ATOM   4556  N   ASP   289      31.972  16.619  53.648  1.00  0.00           N  
ATOM   4557  CA  ASP   289      32.254  16.122  52.260  1.00  0.00           C  
ATOM   4558  C   ASP   289      31.307  16.839  51.249  1.00  0.00           C  
ATOM   4559  O   ASP   289      30.116  16.863  51.415  1.00  0.00           O  
ATOM   4560  CB  ASP   289      32.288  14.591  52.090  1.00  0.00           C  
ATOM   4561  CG  ASP   289      33.155  13.763  52.958  1.00  0.00           C  
ATOM   4562  OD1 ASP   289      34.101  14.293  53.584  1.00  0.00           O  
ATOM   4563  OD2 ASP   289      32.965  12.553  53.011  1.00  0.00           O  
ATOM   4564  H   ASP   289      31.759  15.971  54.393  1.00  0.00           H  
ATOM   4565  HA  ASP   289      33.268  16.397  51.969  1.00  0.00           H  
ATOM   4566  HB2 ASP   289      31.272  14.195  52.104  1.00  0.00           H  
ATOM   4567  HB3 ASP   289      32.616  14.467  51.058  1.00  0.00           H  
ATOM   4568  N   VAL   290      31.894  17.319  50.194  1.00  0.00           N  
ATOM   4569  CA  VAL   290      31.103  18.108  49.222  1.00  0.00           C  
ATOM   4570  C   VAL   290      31.294  17.564  47.745  1.00  0.00           C  
ATOM   4571  O   VAL   290      32.467  17.367  47.286  1.00  0.00           O  
ATOM   4572  CB  VAL   290      31.493  19.557  49.130  1.00  0.00           C  
ATOM   4573  CG1 VAL   290      30.479  20.430  48.388  1.00  0.00           C  
ATOM   4574  CG2 VAL   290      31.712  20.177  50.471  1.00  0.00           C  
ATOM   4575  H   VAL   290      32.858  17.104  49.979  1.00  0.00           H  
ATOM   4576  HA  VAL   290      30.042  18.001  49.447  1.00  0.00           H  
ATOM   4577  HB  VAL   290      32.352  19.657  48.469  1.00  0.00           H  
ATOM   4578 HG11 VAL   290      29.534  20.319  48.921  1.00  0.00           H  
ATOM   4579 HG12 VAL   290      30.672  21.503  48.392  1.00  0.00           H  
ATOM   4580 HG13 VAL   290      30.279  20.207  47.340  1.00  0.00           H  
ATOM   4581 HG21 VAL   290      31.062  19.777  51.249  1.00  0.00           H  
ATOM   4582 HG22 VAL   290      32.719  19.961  50.830  1.00  0.00           H  
ATOM   4583 HG23 VAL   290      31.668  21.266  50.475  1.00  0.00           H  
ATOM   4584  N   THR   291      30.185  17.339  47.007  1.00  0.00           N  
ATOM   4585  CA  THR   291      30.323  16.907  45.612  1.00  0.00           C  
ATOM   4586  C   THR   291      30.243  18.022  44.563  1.00  0.00           C  
ATOM   4587  O   THR   291      29.318  18.875  44.552  1.00  0.00           O  
ATOM   4588  CB  THR   291      29.361  15.730  45.292  1.00  0.00           C  
ATOM   4589  CG2 THR   291      29.673  15.196  43.874  1.00  0.00           C  
ATOM   4590  OG1 THR   291      29.558  14.693  46.166  1.00  0.00           O  
ATOM   4591  H   THR   291      29.276  17.614  47.350  1.00  0.00           H  
ATOM   4592  HA  THR   291      31.335  16.518  45.503  1.00  0.00           H  
ATOM   4593  HB  THR   291      28.328  16.067  45.381  1.00  0.00           H  
ATOM   4594  HG1 THR   291      29.101  13.889  45.908  1.00  0.00           H  
ATOM   4595 HG21 THR   291      30.642  14.698  43.820  1.00  0.00           H  
ATOM   4596 HG22 THR   291      29.009  14.376  43.608  1.00  0.00           H  
ATOM   4597 HG23 THR   291      29.720  15.949  43.087  1.00  0.00           H  
ATOM   4598  N   LEU   292      31.127  18.085  43.616  1.00  0.00           N  
ATOM   4599  CA  LEU   292      31.201  19.106  42.555  1.00  0.00           C  
ATOM   4600  C   LEU   292      31.825  18.493  41.278  1.00  0.00           C  
ATOM   4601  O   LEU   292      32.816  17.879  41.424  1.00  0.00           O  
ATOM   4602  CB  LEU   292      32.025  20.351  42.971  1.00  0.00           C  
ATOM   4603  CG  LEU   292      31.396  21.360  43.883  1.00  0.00           C  
ATOM   4604  CD1 LEU   292      32.470  22.345  44.283  1.00  0.00           C  
ATOM   4605  CD2 LEU   292      30.372  22.097  43.154  1.00  0.00           C  
ATOM   4606  H   LEU   292      31.834  17.365  43.569  1.00  0.00           H  
ATOM   4607  HA  LEU   292      30.174  19.404  42.343  1.00  0.00           H  
ATOM   4608  HB2 LEU   292      32.768  19.840  43.583  1.00  0.00           H  
ATOM   4609  HB3 LEU   292      32.494  20.755  42.074  1.00  0.00           H  
ATOM   4610  HG  LEU   292      31.048  20.888  44.801  1.00  0.00           H  
ATOM   4611 HD11 LEU   292      32.026  23.017  45.019  1.00  0.00           H  
ATOM   4612 HD12 LEU   292      33.354  21.857  44.692  1.00  0.00           H  
ATOM   4613 HD13 LEU   292      32.823  22.874  43.398  1.00  0.00           H  
ATOM   4614 HD21 LEU   292      30.275  23.087  43.598  1.00  0.00           H  
ATOM   4615 HD22 LEU   292      30.681  22.204  42.114  1.00  0.00           H  
ATOM   4616 HD23 LEU   292      29.484  21.468  43.219  1.00  0.00           H  
ATOM   4617  N   ARG   293      31.273  18.704  40.076  1.00  0.00           N  
ATOM   4618  CA  ARG   293      32.062  18.511  38.785  1.00  0.00           C  
ATOM   4619  C   ARG   293      32.721  17.100  38.624  1.00  0.00           C  
ATOM   4620  O   ARG   293      33.832  17.019  38.129  1.00  0.00           O  
ATOM   4621  CB  ARG   293      33.000  19.729  38.628  1.00  0.00           C  
ATOM   4622  CG  ARG   293      32.241  21.053  38.681  1.00  0.00           C  
ATOM   4623  CD  ARG   293      31.188  21.282  37.626  1.00  0.00           C  
ATOM   4624  NE  ARG   293      30.838  22.705  37.537  1.00  0.00           N  
ATOM   4625  CZ  ARG   293      30.223  23.314  36.530  1.00  0.00           C  
ATOM   4626  NH1 ARG   293      29.736  22.626  35.584  1.00  0.00           N  
ATOM   4627  NH2 ARG   293      29.878  24.493  36.604  1.00  0.00           N  
ATOM   4628  H   ARG   293      30.399  19.207  40.037  1.00  0.00           H  
ATOM   4629  HA  ARG   293      31.319  18.576  37.991  1.00  0.00           H  
ATOM   4630  HB2 ARG   293      33.790  19.760  39.380  1.00  0.00           H  
ATOM   4631  HB3 ARG   293      33.367  19.479  37.632  1.00  0.00           H  
ATOM   4632  HG2 ARG   293      31.909  21.203  39.708  1.00  0.00           H  
ATOM   4633  HG3 ARG   293      32.970  21.830  38.448  1.00  0.00           H  
ATOM   4634  HD2 ARG   293      31.554  20.906  36.670  1.00  0.00           H  
ATOM   4635  HD3 ARG   293      30.320  20.670  37.870  1.00  0.00           H  
ATOM   4636  HE  ARG   293      31.171  23.335  38.253  1.00  0.00           H  
ATOM   4637 HH11 ARG   293      29.719  21.620  35.497  1.00  0.00           H  
ATOM   4638 HH12 ARG   293      29.112  23.082  34.933  1.00  0.00           H  
ATOM   4639 HH21 ARG   293      30.323  25.232  37.129  1.00  0.00           H  
ATOM   4640 HH22 ARG   293      29.349  24.875  35.833  1.00  0.00           H  
ATOM   4641  N   GLY   294      31.977  16.069  38.902  1.00  0.00           N  
ATOM   4642  CA  GLY   294      32.435  14.670  38.647  1.00  0.00           C  
ATOM   4643  C   GLY   294      33.187  14.088  39.866  1.00  0.00           C  
ATOM   4644  O   GLY   294      33.667  12.982  39.804  1.00  0.00           O  
ATOM   4645  H   GLY   294      31.020  16.137  39.218  1.00  0.00           H  
ATOM   4646  HA2 GLY   294      31.552  14.123  38.317  1.00  0.00           H  
ATOM   4647  HA3 GLY   294      33.181  14.697  37.852  1.00  0.00           H  
ATOM   4648  N   VAL   295      33.481  14.859  40.914  1.00  0.00           N  
ATOM   4649  CA  VAL   295      34.253  14.487  42.150  1.00  0.00           C  
ATOM   4650  C   VAL   295      33.612  14.826  43.543  1.00  0.00           C  
ATOM   4651  O   VAL   295      32.929  15.835  43.668  1.00  0.00           O  
ATOM   4652  CB  VAL   295      35.651  15.068  42.160  1.00  0.00           C  
ATOM   4653  CG1 VAL   295      36.610  14.388  41.159  1.00  0.00           C  
ATOM   4654  CG2 VAL   295      35.683  16.576  41.789  1.00  0.00           C  
ATOM   4655  H   VAL   295      33.104  15.795  40.933  1.00  0.00           H  
ATOM   4656  HA  VAL   295      34.387  13.405  42.180  1.00  0.00           H  
ATOM   4657  HB  VAL   295      36.212  14.945  43.086  1.00  0.00           H  
ATOM   4658 HG11 VAL   295      36.504  13.304  41.122  1.00  0.00           H  
ATOM   4659 HG12 VAL   295      36.320  14.871  40.226  1.00  0.00           H  
ATOM   4660 HG13 VAL   295      37.664  14.650  41.254  1.00  0.00           H  
ATOM   4661 HG21 VAL   295      35.184  16.665  40.823  1.00  0.00           H  
ATOM   4662 HG22 VAL   295      35.100  17.225  42.442  1.00  0.00           H  
ATOM   4663 HG23 VAL   295      36.724  16.880  41.678  1.00  0.00           H  
ATOM   4664  N   THR   296      33.862  14.008  44.550  1.00  0.00           N  
ATOM   4665  CA  THR   296      33.512  14.370  45.925  1.00  0.00           C  
ATOM   4666  C   THR   296      34.781  14.743  46.528  1.00  0.00           C  
ATOM   4667  O   THR   296      35.752  13.956  46.504  1.00  0.00           O  
ATOM   4668  CB  THR   296      32.819  13.291  46.732  1.00  0.00           C  
ATOM   4669  CG2 THR   296      32.203  13.709  48.013  1.00  0.00           C  
ATOM   4670  OG1 THR   296      31.851  12.763  46.007  1.00  0.00           O  
ATOM   4671  H   THR   296      34.293  13.101  44.439  1.00  0.00           H  
ATOM   4672  HA  THR   296      32.839  15.225  45.870  1.00  0.00           H  
ATOM   4673  HB  THR   296      33.512  12.493  47.001  1.00  0.00           H  
ATOM   4674  HG1 THR   296      31.124  13.391  46.025  1.00  0.00           H  
ATOM   4675 HG21 THR   296      31.887  14.751  47.984  1.00  0.00           H  
ATOM   4676 HG22 THR   296      31.351  13.106  48.328  1.00  0.00           H  
ATOM   4677 HG23 THR   296      33.045  13.695  48.705  1.00  0.00           H  
ATOM   4678  N   ILE   297      34.784  15.899  47.065  1.00  0.00           N  
ATOM   4679  CA  ILE   297      35.803  16.595  47.868  1.00  0.00           C  
ATOM   4680  C   ILE   297      35.640  16.053  49.261  1.00  0.00           C  
ATOM   4681  O   ILE   297      34.513  15.989  49.787  1.00  0.00           O  
ATOM   4682  CB  ILE   297      35.497  18.103  47.827  1.00  0.00           C  
ATOM   4683  CG1 ILE   297      35.573  18.683  46.420  1.00  0.00           C  
ATOM   4684  CG2 ILE   297      36.590  18.697  48.703  1.00  0.00           C  
ATOM   4685  CD1 ILE   297      35.347  20.148  46.343  1.00  0.00           C  
ATOM   4686  H   ILE   297      33.895  16.353  47.217  1.00  0.00           H  
ATOM   4687  HA  ILE   297      36.820  16.387  47.537  1.00  0.00           H  
ATOM   4688  HB  ILE   297      34.479  18.187  48.206  1.00  0.00           H  
ATOM   4689 HG12 ILE   297      36.539  18.491  45.955  1.00  0.00           H  
ATOM   4690 HG13 ILE   297      34.813  18.149  45.850  1.00  0.00           H  
ATOM   4691 HG21 ILE   297      37.599  18.454  48.373  1.00  0.00           H  
ATOM   4692 HG22 ILE   297      36.498  19.776  48.820  1.00  0.00           H  
ATOM   4693 HG23 ILE   297      36.540  18.182  49.662  1.00  0.00           H  
ATOM   4694 HD11 ILE   297      34.537  20.335  47.049  1.00  0.00           H  
ATOM   4695 HD12 ILE   297      36.236  20.649  46.727  1.00  0.00           H  
ATOM   4696 HD13 ILE   297      35.227  20.369  45.283  1.00  0.00           H  
ATOM   4697  N   ARG   298      36.767  15.766  49.963  1.00  0.00           N  
ATOM   4698  CA  ARG   298      36.700  15.094  51.245  1.00  0.00           C  
ATOM   4699  C   ARG   298      37.044  16.128  52.358  1.00  0.00           C  
ATOM   4700  O   ARG   298      37.989  16.949  52.243  1.00  0.00           O  
ATOM   4701  CB  ARG   298      37.452  13.827  51.288  1.00  0.00           C  
ATOM   4702  CG  ARG   298      36.993  12.697  50.392  1.00  0.00           C  
ATOM   4703  CD  ARG   298      35.542  12.337  50.703  1.00  0.00           C  
ATOM   4704  NE  ARG   298      34.985  11.453  49.650  1.00  0.00           N  
ATOM   4705  CZ  ARG   298      33.738  11.002  49.662  1.00  0.00           C  
ATOM   4706  NH1 ARG   298      32.865  11.189  50.604  1.00  0.00           N  
ATOM   4707  NH2 ARG   298      33.249  10.239  48.708  1.00  0.00           N  
ATOM   4708  H   ARG   298      37.698  16.010  49.657  1.00  0.00           H  
ATOM   4709  HA  ARG   298      35.679  14.760  51.428  1.00  0.00           H  
ATOM   4710  HB2 ARG   298      38.519  14.027  51.198  1.00  0.00           H  
ATOM   4711  HB3 ARG   298      37.429  13.510  52.331  1.00  0.00           H  
ATOM   4712  HG2 ARG   298      36.981  12.892  49.320  1.00  0.00           H  
ATOM   4713  HG3 ARG   298      37.608  11.835  50.657  1.00  0.00           H  
ATOM   4714  HD2 ARG   298      35.461  11.850  51.673  1.00  0.00           H  
ATOM   4715  HD3 ARG   298      34.883  13.198  50.591  1.00  0.00           H  
ATOM   4716  HE  ARG   298      35.606  10.969  49.016  1.00  0.00           H  
ATOM   4717 HH11 ARG   298      33.023  11.651  51.487  1.00  0.00           H  
ATOM   4718 HH12 ARG   298      31.899  11.016  50.362  1.00  0.00           H  
ATOM   4719 HH21 ARG   298      33.877   9.971  47.963  1.00  0.00           H  
ATOM   4720 HH22 ARG   298      32.432   9.678  48.909  1.00  0.00           H  
ATOM   4721  N   ALA   299      36.291  16.065  53.458  1.00  0.00           N  
ATOM   4722  CA  ALA   299      36.696  16.765  54.733  1.00  0.00           C  
ATOM   4723  C   ALA   299      38.206  16.472  54.960  1.00  0.00           C  
ATOM   4724  O   ALA   299      38.643  15.275  54.931  1.00  0.00           O  
ATOM   4725  CB  ALA   299      35.872  16.383  55.955  1.00  0.00           C  
ATOM   4726  H   ALA   299      35.358  15.677  53.450  1.00  0.00           H  
ATOM   4727  HA  ALA   299      36.533  17.841  54.661  1.00  0.00           H  
ATOM   4728  HB1 ALA   299      34.796  16.470  55.808  1.00  0.00           H  
ATOM   4729  HB2 ALA   299      36.084  15.355  56.250  1.00  0.00           H  
ATOM   4730  HB3 ALA   299      36.073  16.963  56.855  1.00  0.00           H  
ATOM   4731  N   GLY   300      39.020  17.447  55.401  1.00  0.00           N  
ATOM   4732  CA  GLY   300      40.491  17.308  55.469  1.00  0.00           C  
ATOM   4733  C   GLY   300      41.240  17.756  54.227  1.00  0.00           C  
ATOM   4734  O   GLY   300      42.448  17.970  54.317  1.00  0.00           O  
ATOM   4735  H   GLY   300      38.583  18.317  55.669  1.00  0.00           H  
ATOM   4736  HA2 GLY   300      40.909  17.862  56.309  1.00  0.00           H  
ATOM   4737  HA3 GLY   300      40.687  16.237  55.526  1.00  0.00           H  
ATOM   4738  N   GLU   301      40.657  17.923  53.084  1.00  0.00           N  
ATOM   4739  CA  GLU   301      41.327  18.400  51.866  1.00  0.00           C  
ATOM   4740  C   GLU   301      41.224  19.930  51.586  1.00  0.00           C  
ATOM   4741  O   GLU   301      40.143  20.526  51.746  1.00  0.00           O  
ATOM   4742  CB  GLU   301      40.744  17.622  50.657  1.00  0.00           C  
ATOM   4743  CG  GLU   301      40.916  16.149  50.841  1.00  0.00           C  
ATOM   4744  CD  GLU   301      40.843  15.498  49.425  1.00  0.00           C  
ATOM   4745  OE1 GLU   301      39.717  15.275  48.924  1.00  0.00           O  
ATOM   4746  OE2 GLU   301      41.935  15.367  48.884  1.00  0.00           O  
ATOM   4747  H   GLU   301      39.667  17.792  52.926  1.00  0.00           H  
ATOM   4748  HA  GLU   301      42.366  18.070  51.877  1.00  0.00           H  
ATOM   4749  HB2 GLU   301      39.742  17.938  50.367  1.00  0.00           H  
ATOM   4750  HB3 GLU   301      41.462  17.778  49.851  1.00  0.00           H  
ATOM   4751  HG2 GLU   301      41.784  15.860  51.432  1.00  0.00           H  
ATOM   4752  HG3 GLU   301      40.061  15.716  51.359  1.00  0.00           H  
ATOM   4753  N   PRO   302      42.333  20.518  51.137  1.00  0.00           N  
ATOM   4754  CA  PRO   302      42.408  21.951  50.698  1.00  0.00           C  
ATOM   4755  C   PRO   302      41.949  22.086  49.307  1.00  0.00           C  
ATOM   4756  O   PRO   302      42.001  21.185  48.519  1.00  0.00           O  
ATOM   4757  CB  PRO   302      43.791  22.461  51.056  1.00  0.00           C  
ATOM   4758  CG  PRO   302      44.573  21.173  50.766  1.00  0.00           C  
ATOM   4759  CD  PRO   302      43.684  19.979  51.036  1.00  0.00           C  
ATOM   4760  HA  PRO   302      41.668  22.421  51.346  1.00  0.00           H  
ATOM   4761  HB2 PRO   302      44.157  23.311  50.480  1.00  0.00           H  
ATOM   4762  HB3 PRO   302      43.871  22.599  52.136  1.00  0.00           H  
ATOM   4763  HG2 PRO   302      44.844  21.241  49.711  1.00  0.00           H  
ATOM   4764  HG3 PRO   302      45.492  21.044  51.337  1.00  0.00           H  
ATOM   4765  HD2 PRO   302      43.665  19.188  50.286  1.00  0.00           H  
ATOM   4766  HD3 PRO   302      43.937  19.503  51.983  1.00  0.00           H  
ATOM   4767  N   VAL   303      41.310  23.267  49.087  1.00  0.00           N  
ATOM   4768  CA  VAL   303      40.385  23.557  47.932  1.00  0.00           C  
ATOM   4769  C   VAL   303      40.789  24.979  47.665  1.00  0.00           C  
ATOM   4770  O   VAL   303      40.445  25.860  48.454  1.00  0.00           O  
ATOM   4771  CB  VAL   303      38.813  23.564  48.160  1.00  0.00           C  
ATOM   4772  CG1 VAL   303      37.859  23.842  46.985  1.00  0.00           C  
ATOM   4773  CG2 VAL   303      38.348  22.164  48.753  1.00  0.00           C  
ATOM   4774  H   VAL   303      41.153  23.754  49.959  1.00  0.00           H  
ATOM   4775  HA  VAL   303      40.661  22.910  47.100  1.00  0.00           H  
ATOM   4776  HB  VAL   303      38.618  24.323  48.918  1.00  0.00           H  
ATOM   4777 HG11 VAL   303      38.065  24.838  46.594  1.00  0.00           H  
ATOM   4778 HG12 VAL   303      37.996  23.158  46.147  1.00  0.00           H  
ATOM   4779 HG13 VAL   303      36.861  23.810  47.421  1.00  0.00           H  
ATOM   4780 HG21 VAL   303      38.867  21.976  49.693  1.00  0.00           H  
ATOM   4781 HG22 VAL   303      37.276  22.083  48.936  1.00  0.00           H  
ATOM   4782 HG23 VAL   303      38.570  21.312  48.112  1.00  0.00           H  
ATOM   4783  N   LEU   304      41.523  25.185  46.528  1.00  0.00           N  
ATOM   4784  CA  LEU   304      41.858  26.510  45.983  1.00  0.00           C  
ATOM   4785  C   LEU   304      40.650  27.018  45.174  1.00  0.00           C  
ATOM   4786  O   LEU   304      39.976  26.231  44.535  1.00  0.00           O  
ATOM   4787  CB  LEU   304      43.212  26.544  45.174  1.00  0.00           C  
ATOM   4788  CG  LEU   304      44.504  26.440  45.893  1.00  0.00           C  
ATOM   4789  CD1 LEU   304      44.735  25.000  46.274  1.00  0.00           C  
ATOM   4790  CD2 LEU   304      45.679  26.882  44.998  1.00  0.00           C  
ATOM   4791  H   LEU   304      41.660  24.402  45.905  1.00  0.00           H  
ATOM   4792  HA  LEU   304      42.008  27.094  46.890  1.00  0.00           H  
ATOM   4793  HB2 LEU   304      43.218  25.769  44.408  1.00  0.00           H  
ATOM   4794  HB3 LEU   304      43.236  27.489  44.631  1.00  0.00           H  
ATOM   4795  HG  LEU   304      44.412  27.110  46.748  1.00  0.00           H  
ATOM   4796 HD11 LEU   304      45.700  24.972  46.782  1.00  0.00           H  
ATOM   4797 HD12 LEU   304      44.075  24.735  47.099  1.00  0.00           H  
ATOM   4798 HD13 LEU   304      44.564  24.307  45.449  1.00  0.00           H  
ATOM   4799 HD21 LEU   304      45.547  27.935  44.748  1.00  0.00           H  
ATOM   4800 HD22 LEU   304      46.623  26.942  45.539  1.00  0.00           H  
ATOM   4801 HD23 LEU   304      45.824  26.286  44.097  1.00  0.00           H  
ATOM   4802  N   ALA   305      40.389  28.297  45.166  1.00  0.00           N  
ATOM   4803  CA  ALA   305      39.357  29.047  44.450  1.00  0.00           C  
ATOM   4804  C   ALA   305      39.996  30.147  43.540  1.00  0.00           C  
ATOM   4805  O   ALA   305      40.656  31.014  44.114  1.00  0.00           O  
ATOM   4806  CB  ALA   305      38.346  29.607  45.471  1.00  0.00           C  
ATOM   4807  H   ALA   305      40.922  28.796  45.863  1.00  0.00           H  
ATOM   4808  HA  ALA   305      38.740  28.416  43.810  1.00  0.00           H  
ATOM   4809  HB1 ALA   305      37.661  30.366  45.093  1.00  0.00           H  
ATOM   4810  HB2 ALA   305      37.794  28.761  45.880  1.00  0.00           H  
ATOM   4811  HB3 ALA   305      38.795  29.997  46.385  1.00  0.00           H  
ATOM   4812  N   SER   306      39.851  29.997  42.188  1.00  0.00           N  
ATOM   4813  CA  SER   306      40.694  30.723  41.202  1.00  0.00           C  
ATOM   4814  C   SER   306      40.334  32.202  40.975  1.00  0.00           C  
ATOM   4815  O   SER   306      40.139  32.615  39.801  1.00  0.00           O  
ATOM   4816  CB  SER   306      40.549  29.970  39.890  1.00  0.00           C  
ATOM   4817  OG  SER   306      41.045  28.595  39.994  1.00  0.00           O  
ATOM   4818  H   SER   306      39.187  29.323  41.835  1.00  0.00           H  
ATOM   4819  HA  SER   306      41.732  30.613  41.514  1.00  0.00           H  
ATOM   4820  HB2 SER   306      39.471  29.872  39.764  1.00  0.00           H  
ATOM   4821  HB3 SER   306      41.051  30.382  39.015  1.00  0.00           H  
ATOM   4822  HG  SER   306      40.371  28.135  40.499  1.00  0.00           H  
ATOM   4823  N   THR   307      40.171  33.036  42.036  1.00  0.00           N  
ATOM   4824  CA  THR   307      39.530  34.395  41.882  1.00  0.00           C  
ATOM   4825  C   THR   307      40.173  35.197  40.838  1.00  0.00           C  
ATOM   4826  O   THR   307      39.508  35.615  39.892  1.00  0.00           O  
ATOM   4827  CB  THR   307      39.472  35.112  43.202  1.00  0.00           C  
ATOM   4828  CG2 THR   307      38.643  34.386  44.286  1.00  0.00           C  
ATOM   4829  OG1 THR   307      40.750  35.303  43.805  1.00  0.00           O  
ATOM   4830  H   THR   307      40.120  32.606  42.949  1.00  0.00           H  
ATOM   4831  HA  THR   307      38.499  34.273  41.548  1.00  0.00           H  
ATOM   4832  HB  THR   307      38.924  36.047  43.092  1.00  0.00           H  
ATOM   4833  HG1 THR   307      40.639  35.797  44.620  1.00  0.00           H  
ATOM   4834 HG21 THR   307      39.091  33.423  44.534  1.00  0.00           H  
ATOM   4835 HG22 THR   307      38.501  34.970  45.196  1.00  0.00           H  
ATOM   4836 HG23 THR   307      37.661  34.210  43.849  1.00  0.00           H  
ATOM   4837  N   GLY   308      41.461  35.301  40.795  1.00  0.00           N  
ATOM   4838  CA  GLY   308      42.248  36.184  39.876  1.00  0.00           C  
ATOM   4839  C   GLY   308      42.214  35.695  38.389  1.00  0.00           C  
ATOM   4840  O   GLY   308      42.253  36.499  37.468  1.00  0.00           O  
ATOM   4841  H   GLY   308      41.989  34.675  41.384  1.00  0.00           H  
ATOM   4842  HA2 GLY   308      41.879  37.209  39.900  1.00  0.00           H  
ATOM   4843  HA3 GLY   308      43.294  36.261  40.172  1.00  0.00           H  
ATOM   4844  N   ALA   309      42.100  34.380  38.194  1.00  0.00           N  
ATOM   4845  CA  ALA   309      41.829  33.852  36.817  1.00  0.00           C  
ATOM   4846  C   ALA   309      40.333  33.907  36.425  1.00  0.00           C  
ATOM   4847  O   ALA   309      39.907  34.558  35.440  1.00  0.00           O  
ATOM   4848  CB  ALA   309      42.376  32.396  36.840  1.00  0.00           C  
ATOM   4849  H   ALA   309      41.850  33.789  38.973  1.00  0.00           H  
ATOM   4850  HA  ALA   309      42.327  34.544  36.137  1.00  0.00           H  
ATOM   4851  HB1 ALA   309      42.580  32.048  35.826  1.00  0.00           H  
ATOM   4852  HB2 ALA   309      43.215  32.235  37.517  1.00  0.00           H  
ATOM   4853  HB3 ALA   309      41.610  31.735  37.241  1.00  0.00           H  
ATOM   4854  N   ALA   310      39.496  33.396  37.345  1.00  0.00           N  
ATOM   4855  CA  ALA   310      38.013  33.664  37.255  1.00  0.00           C  
ATOM   4856  C   ALA   310      37.616  35.189  37.141  1.00  0.00           C  
ATOM   4857  O   ALA   310      36.491  35.498  36.741  1.00  0.00           O  
ATOM   4858  CB  ALA   310      37.391  33.091  38.576  1.00  0.00           C  
ATOM   4859  H   ALA   310      39.838  32.923  38.168  1.00  0.00           H  
ATOM   4860  HA  ALA   310      37.536  33.184  36.399  1.00  0.00           H  
ATOM   4861  HB1 ALA   310      37.916  33.393  39.482  1.00  0.00           H  
ATOM   4862  HB2 ALA   310      36.310  33.216  38.504  1.00  0.00           H  
ATOM   4863  HB3 ALA   310      37.506  32.012  38.474  1.00  0.00           H  
ATOM   4864  N   ASN   311      38.538  36.109  37.468  1.00  0.00           N  
ATOM   4865  CA  ASN   311      38.302  37.540  37.155  1.00  0.00           C  
ATOM   4866  C   ASN   311      38.241  37.930  35.664  1.00  0.00           C  
ATOM   4867  O   ASN   311      37.688  38.909  35.232  1.00  0.00           O  
ATOM   4868  CB  ASN   311      39.433  38.422  37.814  1.00  0.00           C  
ATOM   4869  CG  ASN   311      38.901  39.841  38.083  1.00  0.00           C  
ATOM   4870  ND2 ASN   311      39.752  40.771  38.039  1.00  0.00           N  
ATOM   4871  OD1 ASN   311      37.766  40.033  38.474  1.00  0.00           O  
ATOM   4872  H   ASN   311      39.336  35.747  37.970  1.00  0.00           H  
ATOM   4873  HA  ASN   311      37.305  37.738  37.550  1.00  0.00           H  
ATOM   4874  HB2 ASN   311      39.737  38.080  38.803  1.00  0.00           H  
ATOM   4875  HB3 ASN   311      40.375  38.321  37.274  1.00  0.00           H  
ATOM   4876 HD21 ASN   311      39.349  41.668  38.272  1.00  0.00           H  
ATOM   4877 HD22 ASN   311      40.688  40.582  37.712  1.00  0.00           H  
ATOM   4878  N   ARG   312      38.724  36.992  34.858  1.00  0.00           N  
ATOM   4879  CA  ARG   312      38.829  36.932  33.413  1.00  0.00           C  
ATOM   4880  C   ARG   312      38.366  35.493  32.920  1.00  0.00           C  
ATOM   4881  O   ARG   312      39.098  34.887  32.209  1.00  0.00           O  
ATOM   4882  CB  ARG   312      40.268  37.223  32.969  1.00  0.00           C  
ATOM   4883  CG  ARG   312      40.688  38.722  33.134  1.00  0.00           C  
ATOM   4884  CD  ARG   312      40.078  39.565  31.982  1.00  0.00           C  
ATOM   4885  NE  ARG   312      40.809  39.337  30.694  1.00  0.00           N  
ATOM   4886  CZ  ARG   312      42.002  39.610  30.297  1.00  0.00           C  
ATOM   4887  NH1 ARG   312      42.452  39.107  29.180  1.00  0.00           N  
ATOM   4888  NH2 ARG   312      42.781  40.312  31.007  1.00  0.00           N  
ATOM   4889  H   ARG   312      39.091  36.165  35.307  1.00  0.00           H  
ATOM   4890  HA  ARG   312      38.139  37.653  32.975  1.00  0.00           H  
ATOM   4891  HB2 ARG   312      40.917  36.537  33.513  1.00  0.00           H  
ATOM   4892  HB3 ARG   312      40.362  36.989  31.909  1.00  0.00           H  
ATOM   4893  HG2 ARG   312      40.281  39.175  34.038  1.00  0.00           H  
ATOM   4894  HG3 ARG   312      41.775  38.799  33.099  1.00  0.00           H  
ATOM   4895  HD2 ARG   312      39.074  39.248  31.701  1.00  0.00           H  
ATOM   4896  HD3 ARG   312      40.002  40.614  32.267  1.00  0.00           H  
ATOM   4897  HE  ARG   312      40.364  38.782  29.978  1.00  0.00           H  
ATOM   4898 HH11 ARG   312      41.852  38.756  28.447  1.00  0.00           H  
ATOM   4899 HH12 ARG   312      43.285  39.557  28.830  1.00  0.00           H  
ATOM   4900 HH21 ARG   312      42.497  40.958  31.729  1.00  0.00           H  
ATOM   4901 HH22 ARG   312      43.744  40.225  30.713  1.00  0.00           H  
ATOM   4902  N   ASP   313      37.245  35.023  33.455  1.00  0.00           N  
ATOM   4903  CA  ASP   313      36.569  33.769  33.080  1.00  0.00           C  
ATOM   4904  C   ASP   313      36.309  33.791  31.554  1.00  0.00           C  
ATOM   4905  O   ASP   313      36.057  34.861  31.015  1.00  0.00           O  
ATOM   4906  CB  ASP   313      35.221  33.664  33.877  1.00  0.00           C  
ATOM   4907  CG  ASP   313      34.448  32.385  33.452  1.00  0.00           C  
ATOM   4908  OD1 ASP   313      33.945  32.303  32.279  1.00  0.00           O  
ATOM   4909  OD2 ASP   313      34.408  31.504  34.337  1.00  0.00           O  
ATOM   4910  H   ASP   313      36.794  35.707  34.046  1.00  0.00           H  
ATOM   4911  HA  ASP   313      37.123  32.842  33.224  1.00  0.00           H  
ATOM   4912  HB2 ASP   313      35.340  33.569  34.955  1.00  0.00           H  
ATOM   4913  HB3 ASP   313      34.611  34.553  33.713  1.00  0.00           H  
ATOM   4914  N   GLN   314      36.421  32.651  30.900  1.00  0.00           N  
ATOM   4915  CA  GLN   314      36.495  32.532  29.439  1.00  0.00           C  
ATOM   4916  C   GLN   314      35.078  32.679  28.829  1.00  0.00           C  
ATOM   4917  O   GLN   314      35.050  32.971  27.613  1.00  0.00           O  
ATOM   4918  CB  GLN   314      37.181  31.234  29.027  1.00  0.00           C  
ATOM   4919  CG  GLN   314      37.226  30.942  27.514  1.00  0.00           C  
ATOM   4920  CD  GLN   314      38.027  29.706  27.221  1.00  0.00           C  
ATOM   4921  NE2 GLN   314      39.347  29.806  27.095  1.00  0.00           N  
ATOM   4922  OE1 GLN   314      37.494  28.643  27.113  1.00  0.00           O  
ATOM   4923  H   GLN   314      36.528  31.808  31.445  1.00  0.00           H  
ATOM   4924  HA  GLN   314      37.068  33.383  29.071  1.00  0.00           H  
ATOM   4925  HB2 GLN   314      38.209  31.335  29.372  1.00  0.00           H  
ATOM   4926  HB3 GLN   314      36.747  30.328  29.450  1.00  0.00           H  
ATOM   4927  HG2 GLN   314      36.190  30.779  27.219  1.00  0.00           H  
ATOM   4928  HG3 GLN   314      37.659  31.791  26.985  1.00  0.00           H  
ATOM   4929 HE21 GLN   314      39.939  28.988  27.064  1.00  0.00           H  
ATOM   4930 HE22 GLN   314      39.806  30.702  27.163  1.00  0.00           H  
ATOM   4931  N   ALA   315      34.015  32.359  29.514  1.00  0.00           N  
ATOM   4932  CA  ALA   315      32.623  32.290  28.902  1.00  0.00           C  
ATOM   4933  C   ALA   315      31.614  33.270  29.518  1.00  0.00           C  
ATOM   4934  O   ALA   315      30.569  33.429  28.980  1.00  0.00           O  
ATOM   4935  CB  ALA   315      31.952  30.857  28.886  1.00  0.00           C  
ATOM   4936  H   ALA   315      34.085  32.002  30.456  1.00  0.00           H  
ATOM   4937  HA  ALA   315      32.725  32.609  27.865  1.00  0.00           H  
ATOM   4938  HB1 ALA   315      32.669  30.077  28.634  1.00  0.00           H
[truncated: 109,545 more chars]
